# Supplementary material for: Essential dynamic interdependence of FtsZ and SepF for Z-ring and septum formation in Corynebacterium glutamicum
Source: Nat Commun. 2020 Apr 2;11:1641. doi: 10.1038/s41467-020-15490-8 (PMC7118173; doi:10.1038/s41467-020-15490-8)
Supplement: Supplementary file 4 — Source Data [file 41467_2020_15490_MOESM4_ESM.xlsx]

## Sheet: Fig.1b
Time (h)	Pino-SepF 0% Myoinositol			Pino-SepF 1% MyoInositol			WT-1% myoinositol
0	0.98	0.89	0.95	1.01	0.98	0.98	1	0.95	0.95
3	2.29	2.27	2.27	2.1	2.03	2.16	2.3	2.14	2.13
6	5.76	6.01	5.68	4.65	4.34	5.36	5.35	5.41	4.97
9	10	10.44	9.15	5.01	5.37	5.52	8.98	8.81	7.56
24	17	20.1	19.05	7.3	6.75	8.9	17	22	17.4

## Sheet: Fig.1d
Strain + construct	Time point	Replicate	n cells	mean length	standard dev.
WT	t = 0	1	348	3.10005	0.630971
	t = 3	1	362	3.29577	0.707346
	t = 6	1	314	2.62606	0.610235
Pino_SepF	t = 0	3	413	2.39886	0.486808
	t = 3	3	339	4.11156	0.900285
	t = 6	3	318	7.18861	1.55613

## Sheet: Fig.2e
time (sec)	15µM FtsZ	15uM FtsZ+15uM SepF MLFC	15µM FtsZ + 0,3 µM SepF MLFC
0	0.001539	0.021109	0.000389
3.02	0.001672	0.035497	0.002768
6.02	0.001645	0.053622	0.0074
9.02	0.001701	0.074644	0.013198
12.02	0.001702	0.09769	0.019672
15.02	0.001762	0.12188	0.026324
18.02	0.001836	0.146568	0.033193
21.02	0.001851	0.171423	0.040134
24.02	0.001905	0.196109	0.046924
27.02	0.002014	0.22038	0.053682
30.02	0.002249	0.244344	0.060113
33.02	0.002624	0.267998	0.06653
36.02	0.002855	0.291218	0.073034
39.02	0.00306	0.313915	0.079578
42.02	0.003284	0.33632	0.086009
45.02	0.003573	0.357923	0.091943
48.02	0.004126	0.379116	0.097223
51.02	0.005025	0.399766	0.102138
54.02	0.00528	0.419753	0.10705
57.02	0.005188	0.439097	0.111517
60.02	0.005086	0.458084	0.116073
63.02	0.005311	0.476144	0.120682
66.02	0.005957	0.493655	0.125106
69.01	0.006725	0.510631	0.129382
72.02	0.007605	0.527205	0.133678
75.02	0.008627	0.543027	0.137695
78.02	0.0098	0.558166	0.141678
81.02	0.011166	0.572948	0.1455
84.02	0.012487	0.587125	0.149215
87.02	0.014116	0.600783	0.152835
90.02	0.015742	0.613885	0.156322
93.02	0.017427	0.62652	0.159664
96.02	0.01924	0.638658	0.162865
99.02	0.021134	0.650414	0.166145
102.02	0.022974	0.661581	0.169129
105.02	0.024925	0.672298	0.172145
108.01	0.026836	0.682632	0.175074
111.02	0.028901	0.69254	0.177821
114.02	0.030856	0.702045	0.180545
117.01	0.032856	0.711044	0.183194
120.02	0.034943	0.719854	0.185815
123.02	0.036947	0.728184	0.188203
126.02	0.038964	0.736226	0.190678
129.02	0.041032	0.743958	0.193037
132.02	0.043106	0.751247	0.195317
135.02	0.04504	0.758354	0.197566
138.02	0.04687	0.765127	0.199738
141.02	0.048798	0.77159	0.201789
144.02	0.050762	0.777729	0.203886
147.01	0.052702	0.783746	0.205957
150.02	0.054556	0.789418	0.207794
153.02	0.056298	0.794923	0.20983
156.01	0.058018	0.800201	0.21163
159.02	0.059815	0.805219	0.213537
162.02	0.061469	0.810097	0.21531
165.01	0.063065	0.81482	0.21703
168.02	0.064743	0.819123	0.21876
171.02	0.066334	0.823514	0.220532
174.02	0.067904	0.827709	0.22204
177.02	0.069523	0.831458	0.223703
180.02	0.070985	0.835448	0.225243
183.02	0.072378	0.838971	0.226719
186.01	0.073811	0.842546	0.228368
189.02	0.075111	0.845938	0.22974
192.02	0.076656	0.849264	0.231082
195.01	0.077883	0.852439	0.232563
198.02	0.079296	0.855469	0.233854
201.02	0.080584	0.858478	0.235255
204.01	0.081811	0.861291	0.236508
207.02	0.083059	0.863982	0.237609
210.02	0.084368	0.866626	0.238897
213.01	0.085568	0.869225	0.24013
216.02	0.086705	0.87171	0.241214
219.02	0.087816	0.874199	0.242254
222.02	0.089005	0.87643	0.243402
225.01	0.09012	0.878771	0.244468
228.02	0.091339	0.881035	0.245497
231.02	0.092113	0.883072	0.246455
234.01	0.093315	0.885221	0.247534
237.02	0.094359	0.887268	0.248501
240.02	0.09532	0.88915	0.249379
243.01	0.096353	0.89124	0.250321
246.02	0.097303	0.893072	0.251164
249.02	0.098289	0.895011	0.252026
252.01	0.099227	0.896904	0.252804
255.02	0.10017	0.898498	0.253608
258.02	0.101058	0.90019	0.254452
261.02	0.101869	0.901977	0.255286
264.01	0.102742	0.903768	0.255878
267.02	0.103513	0.905211	0.256772
270.02	0.104309	0.906943	0.257431
273.01	0.10511	0.908542	0.258073
276.02	0.105823	0.910037	0.258617
279.02	0.10651	0.911638	0.259264
282.01	0.107251	0.913011	0.259922
285.02	0.107919	0.91461	0.260532
288.02	0.108615	0.91604	0.261157
291.01	0.109201	0.917525	0.261696
294.02	0.109893	0.919033	0.262285
297.02	0.110408	0.920532	0.2628
300.01	0.111008	0.922	0.263393
303.01	0.111538	0.92335	0.263847
306.02	0.112012	0.924662	0.264389
309.02	0.112578	0.926002	0.264751
312.01	0.11297	0.927564	0.265285
315.02	0.113357	0.928832	0.265699
318.02	0.113906	0.930363	0.266174
321.01	0.114198	0.931603	0.266601
324.02	0.114614	0.932904	0.267111
327.02	0.114995	0.934354	0.267503
330.01	0.11521	0.935681	0.267903
333.02	0.115592	0.936948	0.268332
336.02	0.116011	0.938307	0.268592
339.01	0.116243	0.939601	0.269021
342.01	0.116401	0.941032	0.26934
345.03	0.116576	0.942331	0.269784
348.01	0.116842	0.943569	0.270251
351.01	0.116986	0.944931	0.270377
354.02	0.117183	0.946215	0.270829
357.02	0.117285	0.947588	0.271251
360.01	0.117407	0.948947	0.271472
363.02	0.117452	0.950101	0.271842
366.02	0.117513	0.951465	0.272076
369.01	0.11768	0.952742	0.272369
372.01	0.117774	0.954038	0.272681
375.02	0.117706	0.955446	0.273077
378.01	0.117709	0.956681	0.273261
381.01	0.117797	0.957868	0.273575
384.02	0.117737	0.959294	0.273774
387.01	0.11769	0.960587	0.274126
390.01	0.117754	0.961855	0.274272
393.02	0.117669	0.963163	0.274714
396.01	0.117504	0.964601	0.274952
399.01	0.117511	0.965668	0.275178
402.02	0.117422	0.967163	0.275532
405.02	0.117353	0.968379	0.275848
408.01	0.117195	0.969611	0.276018
411.01	0.117051	0.971018	0.276504
414.02	0.117028	0.9723	0.276766
417.01	0.116902	0.97356	0.276905
420.01	0.116872	0.974888	0.277291
423.02	0.116614	0.976332	0.277566
426.01	0.116614	0.977557	0.277791
429.01	0.116458	0.978702	0.278105
432.02	0.116299	0.979959	0.278377
435.01	0.116145	0.98145	0.278782
438.01	0.115999	0.982644	0.27895
441.02	0.115841	0.983879	0.279309
444.02	0.115746	0.985266	0.279495
447.01	0.115617	0.986426	0.279937
450.01	0.115446	0.987804	0.280148
453.02	0.115411	0.988918	0.280394
456.01	0.115305	0.990543	0.280614
459.01	0.115091	0.991708	0.280948
462.02	0.115005	0.993061	0.281285
465.01	0.114984	0.994297	0.281448
468.01	0.114711	0.995476	0.281759
471.02	0.114649	0.996758	0.282074
474.01	0.114613	0.998041	0.28255
477.01	0.114551	0.999504	0.28283
480.02	0.114337	1.0007	0.283085
483.02	0.114245	1.0019	0.283249
486.01	0.114139	1.0031	0.283495
489.01	0.114083	1.00434	0.283849
492.02	0.113855	1.00575	0.284108
495.01	0.113771	1.00708	0.284512
498.01	0.113821	1.00825	0.284819
501.02	0.113644	1.00953	0.284933
504.01	0.113725	1.01075	0.285284
507.01	0.113473	1.01208	0.285618
510.02	0.113556	1.01319	0.285987
513.01	0.11327	1.01456	0.286079
516.01	0.113285	1.0157	0.286445
519.02	0.113135	1.01692	0.286925
522.01	0.113143	1.0183	0.287189
525.01	0.113068	1.01941	0.287393
528	0.113028	1.02079	0.287737
531.01	0.112934	1.02175	0.288153
534.01	0.112959	1.02325	0.288305
537	0.112799	1.02448	0.288656
540.02	0.112798	1.02549	0.28908
543.01	0.112774	1.02679	0.289364
546.01	0.112762	1.02812	0.289579
549.02	0.112673	1.02925	0.289873
552.01	0.112537	1.03053	0.290071
555.01	0.112573	1.03187	0.290413
558.02	0.112504	1.03294	0.290859
561.01	0.112476	1.03416	0.291191
564.01	0.112423	1.03528	0.291382
567	0.112552	1.03662	0.29172
570.01	0.112432	1.03812	0.291973
573.01	0.112317	1.0389	0.292375
576	0.112383	1.04025	0.292801
579.01	0.112344	1.04138	0.292984
582.01	0.112352	1.04249	0.293306
585.01	0.112245	1.04373	0.293659
588.02	0.112174	1.04494	0.294021
591.01	0.112266	1.04612	0.294366
594.01	0.112186	1.04723	0.294604
597.02	0.112155	1.04838	0.294873
600.01	0.112107	1.04955	0.295277

## Sheet: Fig.3a
time (h)	SepF∆ML-Scarlet			SepF-Scarlet			SepF K125E/F131A - Scarlet			Pino SepF- empty plasmid
0	1.13	1.07	1.07	1.15	1.11	1.8	1.04	1.1	1.21	1.27	1.22	1.23
2	2.41	2.32	2.19	2.09	2.18	2.21	2.15	2.35	2.06	2.22	2.2	2.19
3.4	3.1	3.06	2.96	2.95	2.99	3.07	2.76	3.23	2.99	3.01	3.19	3.33
4.5	4.45	4.13	3.75	3.79	3.83	3.44	4.16	4.1	3.98	4.49	3.97	4.14
6	4.95	5.69	5.7	6.91	6.1	6.13	3.91	5.23	4.97	8.53	6.9	7.3
7.5	4.21	5.7	5.55	8.71	7.37	7.32	4.03	5.18	5.49	10.99	8.75	9.31
24	14	8.9	4.2	22.4	18.6	18.25	9.5	5.4	10.15	25.5	21.5	22.9

## Sheet: Fig.3b
Strain + construct	Time point	Replicate	n cells	mean length	standard dev.
Pino_SepF + PgntK_SepFΔML_Scarlet	t = 6	1	302	9.80812	2.24011
Pino_SepF + PgntK_SepF_Scarlet		1	379	5.37915	1.61644
Pino_SepF + PgntK_SepF(K125R/F131A)_Scarlet		1	328	9.95657	2.8528
Pino_SepF + empty vector		1	466	2.60712	0.567716

## Sheet: Fig.5f
n septa	WT + PgntK_SepF_Scarlet			WT + PgntK_SepF(K125R/F131A)_Scarlet
	1	2	3	1	2	3
0	0.369	0.283	0.282	0.122	0.074	0.099
1	0.513	0.547	0.565	0.227	0.25	0.189
2	0.104	0.153	0.127	0.246	0.193	0.186
3	0.014	0.017	0.025	0.241	0.22	0.232
4	0	0	0	0.102	0.152	0.133
5	0	0	0	0.042	0.077	0.11
6	0	0	0	0.014	0.03	0.033
7	0	0	0	0.006	0.003	0.015

## Sheet: Suppl Fig.1a
Time (h)	WT-pTet			Pino-SepF-pTet
0	1.4	1.34	1.38	1.23	1.2	1.24
3	2.76	2.95	3.02	2.63	2.67	2.68
4.5	4.59	4.16	4.32	3.8	4.19	3.85
6	6.88	6.45	6.67	6.2	6.2	6.25
8	8.92	8.9	8.5	7.67	7.88	7.71
25	19.55	18.05	17.05	20.7	22	16.25

## Sheet: Suppl Fig.1c
Strain + construct	Time point	Replicate	n cells	mean length	standard dev.		Strain + construct	WT + empty vector			Pino_SepF + pTet_SepF
WT + empty vector	t = 4.5	1	369	2.6065	0.558322		Time point	t = 4.5			t = 4.5
		2	329	2.57696	0.567155		Replicate	1	2	3	1	2	3
		3	372	2.57155	0.576312		n cells	369	329	372	351	406	436
Pino_SepF + pTet_SepF	t = 4.5	1	351	2.61381	0.583044		1	2.93622	3.03209	2.16314	2.4859	2.13678	2.89877
		2	406	2.61275	0.544079		2	3.57131	3.12129	3.22739	3.69262	2.53313	2.96763
		3	436	2.67564	0.573171		3	2.5532	3.1412	2.67069	3.37361	2.336	3.90781
							4	4.36608	3.275	1.85718	3.35667	2.31564	3.13673
							5	2.57059	3.38366	2.62636	4.70674	3.50138	3.07934
							6	2.4273	3.02831	2.67885	2.94096	2.96299	3.00861
							7	2.13902	2.7848	3.0682	2.06808	2.92363	3.53951
							8	3.38611	2.44983	2.38852	2.14807	2.92617	2.51862
							9	2.37901	2.96736	2.2672	2.61757	1.81432	2.44386
							10	3.15981	2.9643	2.68174	3.64667	3.52731	3.16285
							11	2.96175	3.21879	1.96056	2.33879	3.08815	2.09594
							12	3.2801	2.43639	2.47934	2.82957	2.72087	3.4451
							13	2.54311	3.12347	2.08566	3.16108	2.9715	2.35055
							14	2.92558	3.25581	2.55944	2.98633	3.75402	2.47355
							15	3.76397	3.34695	3.0257	3.15685	2.33083	2.4698
							16	2.89318	3.07939	2.37805	2.97467	2.89343	4.37122
							17	3.46789	3.4642	3.02936	3.4034	2.79749	1.96798
							18	1.91563	2.54821	3.46623	3.44269	3.13628	2.25859
							19	2.34904	2.45589	3.02628	2.31938	2.82188	2.13601
							20	2.66503	2.33484	2.61033	2.80251	2.43832	2.84613
							21	2.84418	4.65906	3.66119	2.28614	3.46814	2.15344
							22	2.77119	2.74382	3.15573	4.65943	3.22561	2.12147
							23	2.70594	2.68358	2.16557	2.30059	2.20274	2.14893
							24	3.21539	2.2164	2.53771	3.01884	2.14444	2.25921
							25	2.75644	2.11574	2.22034	2.47459	3.41548	2.64415
							26	3.15436	3.21473	2.93142	4.27849	2.72479	3.80419
							27	2.3743	2.71798	2.94375	2.01159	2.14655	2.37181
							28	2.92507	2.85715	2.27868	2.38848	3.11686	2.26644
							29	2.79454	2.93052	2.19362	3.17404	2.37227	2.7355
							30	2.42247	2.45244	2.91451	2.36742	2.82212	2.57171
							31	2.56315	2.0575	3.15348	3.2987	3.33405	2.02719
							32	2.56643	3.21553	2.90664	2.57881	3.8316	2.99263
							33	2.38255	3.03459	3.51233	3.16835	2.95575	3.63562
							34	2.674	2.52988	3.26698	2.32953	2.11104	2.75615
							35	3.49887	3.8746	3.33429	3.2179	2.7916	3.41172
							36	3.68107	2.09491	3.27244	2.48378	2.80608	3.62842
							37	2.60194	2.94789	3.22487	3.19295	4.19681	2.43067
							38	2.05155	2.16476	2.91801	2.88229	2.11393	2.46655
							39	1.66712	2.4198	3.27415	2.36401	3.81837	2.26731
							40	3.57815	3.28818	3.17466	4.08862	3.14714	3.07753
							41	2.1405	3.21639	2.95869	3.51399	3.1677	3.01034
							42	2.90248	1.86942	2.75406	2.55075	2.85602	2.31835
							43	2.78004	2.89449	3.03166	3.14926	2.13587	2.0566
							44	3.56301	2.12185	4.24775	3.25647	2.33695	2.90843
							45	1.95816	2.69993	3.2005	1.98001	3.13038	2.50014
							46	2.1255	2.41468	2.53548	2.58815	2.51918	3.12696
							47	1.75053	2.18458	3.01025	2.9081	3.21008	2.93644
							48	2.431	3.22133	3.79282	2.34981	2.46488	2.9335
							49	2.94159	2.72234	2.8516	2.62543	2.28665	2.55478
							50	2.71717	2.44331	3.06827	2.7048	2.59546	2.4411
							51	2.25763	2.78555	2.76003	2.81092	3.07022	2.78446
							52	2.49433	3.18508	2.73437	2.78664	3.06553	2.56313
							53	2.4853	2.76437	2.40015	2.90148	2.35392	2.64035
							54	3.08468	3.41816	3.09091	2.63086	3.1458	3.20521
							55	2.25823	2.84128	2.93757	3.0335	3.1664	3.63641
							56	2.02487	3.33074	3.20626	2.29805	2.94359	3.87952
							57	2.58207	1.73146	3.16913	2.4202	2.6939	2.6345
							58	2.52952	3.18173	2.765	2.89703	3.39917	4.10485
							59	2.08322	1.94145	2.1374	2.57781	2.42932	2.63007
							60	2.79546	2.05786	3.22507	2.41075	2.70673	2.27106
							61	3.06357	3.25447	2.21558	3.00842	2.17701	3.39626
							62	2.2895	3.02107	2.81704	2.85155	2.42233	2.27717
							63	3.19417	2.42942	3.42842	3.09459	2.81845	3.00712
							64	2.71188	2.29731	2.56445	2.32137	2.13452	2.88588
							65	2.59163	2.91743	2.65413	2.2071	2.85822	1.92336
							66	2.42846	3.18896	2.22392	1.92403	2.89485	2.1983
							67	3.40346	2.40198	1.70505	2.29688	2.73618	2.6469
							68	3.05123	2.83313	1.97935	2.35663	2.33441	1.94362
							69	3.61771	2.73057	1.86445	1.86716	2.80267	2.08697
							70	3.13191	3.60222	2.60491	2.07893	3.66337	3.31607
							71	2.67554	2.24063	2.37781	2.02912	3.14523	2.13896
							72	2.7752	1.97386	1.89838	1.83003	2.12233	2.22398
							73	2.07962	2.2598	3.212	1.98378	3.41361	2.3914
							74	2.75934	3.05781	3.42811	2.75323	2.64319	2.56149
							75	1.84405	3.7014	2.23461	1.97242	2.56994	2.17773
							76	2.00135	1.83138	1.72144	2.1942	3.08956	2.15102
							77	2.26473	1.85997	1.59444	1.98767	2.58425	2.33759
							78	1.85979	1.12849	2.26039	2.10508	3.17739	3.13903
							79	2.17636	2.77061	2.48062	3.01336	2.11192	3.75174
							80	2.07931	2.6932	3.0273	4.38823	2.22237	2.30316
							81	2.37571	2.80608	1.88339	3.43546	1.80746	2.64382
							82	2.39882	3.00113	2.01563	1.76653	2.69645	3.13587
							83	3.34279	2.54796	2.28798	1.97036	2.91063	1.92536
							84	2.92129	2.4184	2.17624	2.03496	3.35285	2.24745
							85	2.83188	1.64553	2.20808	1.98351	2.1068	3.02783
							86	2.54901	3.17368	1.92138	1.76943	2.14635	1.8265
							87	3.18372	2.44723	2.58808	1.96482	2.01208	2.35206
							88	2.59584	2.27005	1.64101	1.94377	1.75955	2.24067
							89	2.38363	3.12331	3.63803	2.8271	2.09093	2.46504
							90	1.61556	2.43022	2.33092	1.99769	2.22247	2.25538
							91	2.14106	3.10102	2.40398	1.59586	1.93772	2.40118
							92	3.28677	2.64011	1.62111	2.63071	2.1267	1.98502
							93	2.5879	2.61871	2.98945	2.22267	2.18036	2.46792
							94	2.6166	1.8278	3.0328	2.2572	2.48121	3.87921
							95	2.53683	1.84494	2.64765	2.40768	2.93377	3.65367
							96	2.85999	2.54127	2.74662	2.44611	2.84307	3.33839
							97	3.1723	2.83278	1.67732	1.91954	2.80776	2.77526
							98	3.32613	2.41108	3.27625	2.3517	2.97337	2.09129
							99	1.59438	3.53969	3.54338	3.3421	1.95281	1.87414
							100	2.63826	3.26333	2.1846	3.10374	2.94662	3.84087
							101	2.06242	2.60463	2.89747	2.22889	2.19914	2.70953
							102	2.17541	2.33367	1.95021	3.12925	2.55497	2.1263
							103	2.51284	3.94159	1.89108	2.97125	1.77476	3.13361
							104	1.99961	2.28559	1.96938	2.32087	2.36613	2.34465
							105	2.53591	3.38601	3.3897	3.38355	2.45911	3.15131
							106	2.24239	2.75058	1.99198	2.92074	2.24763	1.89605
							107	1.92457	3.5365	2.0452	2.91594	2.16846	2.1791
							108	3.30119	2.99825	2.87088	2.69387	1.82687	2.5577
							109	2.0306	1.90385	2.08733	2.2816	2.69801	2.20786
							110	2.80311	2.33693	1.52635	1.9716	2.42945	1.69041
							111	1.89168	2.17611	1.74122	2.36365	1.70497	1.85825
							112	2.12634	3.18434	2.11034	1.84642	2.82445	2.83581
							113	2.61615	2.11158	2.2551	2.48078	1.88603	3.23896
							114	2.51877	1.74327	2.23636	2.67428	2.9714	1.98326
							115	3.49378	3.29954	1.7684	1.94476	3.23372	2.069
							116	2.47647	2.88206	1.5865	3.05488	3.46018	2.01959
							117	1.85394	2.12786	2.1604	1.8788	2.2362	2.22954
							118	1.86527	3.0359	3.38808	2.10946	2.8719	2.7043
							119	1.91845	2.7367	3.61895	2.63738	2.13763	3.27416
							120	2.50163	2.2733	3.32614	3.01788	3.00852	3.04895
							121	2.46392	2.00022	2.56159	3.15727	3.16675	2.53304
							122	2.42625	1.89275	2.35536	3.43248	2.325	1.77974
							123	2.10939	2.82603	3.07205	2.88664	2.083	2.21135
							124	2.0958	2.63934	2.26875	2.15519	2.27939	2.08297
							125	1.45963	2.29188	2.86796	2.42761	2.14634	2.3124
							126	1.69942	2.00596	2.53059	3.85204	1.96183	2.92779
							127	2.13033	2.19923	3.70863	2.04921	1.68087	2.48669
							128	2.66659	2.09208	2.47372	2.62637	1.77667	2.34691
							129	2.96157	2.79628	1.96381	3.59528	2.17057	3.19591
							130	2.9856	2.62169	3.62244	2.42211	2.08527	3.2531
							131	3.37357	1.76936	3.49021	1.67105	2.4012	2.42284
							132	3.46541	1.8054	3.16872	1.77394	2.1026	3.08678
							133	1.76134	2.73983	2.83429	2.83889	3.37483	2.9254
							134	2.1732	2.52215	2.28586	2.59426	1.95097	3.20232
							135	2.6197	3.11779	2.59465	2.82061	2.88406	2.94265
							136	2.80049	2.1975	2.91973	3.15442	2.15966	3.14315
							137	2.15219	3.30681	3.07721	3.95852	2.15317	3.24888
							138	3.21473	1.97416	3.42003	2.6997	1.91949	2.35742
							139	1.84474	2.39286	3.0467	3.07041	3.65712	1.82332
							140	1.61307	1.92309	3.39498	3.15456	2.71555	2.26148
							141	2.61884	1.73594	2.16271	2.35356	3.11163	3.94367
							142	2.5263	1.9627	2.07998	2.81237	3.44418	2.32719
							143	2.32074	2.35574	2.28901	2.90125	2.15817	2.58198
							144	2.38195	3.40329	2.11355	3.4314	3.32945	2.47439
							145	2.58714	3.44046	2.84024	3.4062	3.07707	3.09574
							146	2.18208	2.37209	2.4841	2.67065	2.98944	2.24832
							147	3.10429	4.09245	3.19557	2.46167	3.34047	3.15597
							148	2.44115	2.12208	2.7705	2.10121	2.96627	2.7955
							149	1.96302	3.21558	3.678	2.68474	2.1773	2.64106
							150	3.74019	2.36221	3.47549	2.43302	2.48264	2.95488
							151	3.44768	1.80803	3.06327	2.3163	2.11541	2.25716
							152	1.75824	2.63759	2.7443	2.36406	2.40887	2.24378
							153	3.55775	1.60818	2.25732	2.00593	3.77281	3.32134
							154	2.39129	1.66634	2.78813	2.68105	3.61813	1.86475
							155	2.66524	1.86679	3.22109	2.82344	2.97793	2.18526
							156	2.61549	2.05338	3.04445	3.83869	2.05088	2.45811
							157	2.75042	2.12088	2.67454	2.34129	1.89276	1.87971
							158	2.86889	2.90898	3.03478	1.80407	1.87287	2.68411
							159	2.5451	1.31672	3.87239	1.76734	2.19823	1.82851
							160	2.96019	1.89465	3.55072	1.54304	2.61767	2.32389
							161	3.41664	2.81803	3.44445	1.55876	2.69532	2.3389
							162	1.60835	1.65564	3.20203	2.78119	2.05747	2.49264
							163	3.14496	1.96068	1.72239	2.86861	2.04377	3.87573
							164	3.07108	2.30708	3.12213	3.2813	1.61583	2.03633
							165	2.92727	3.48838	2.71826	2.28493	1.70858	2.67688
							166	2.8315	2.5635	2.44695	2.54054	1.69715	3.1138
							167	2.82809	1.96723	2.40062	3.16453	2.73126	1.86698
							168	2.84341	1.80943	2.92455	2.5426	2.71414	2.27185
							169	3.59637	2.5107	3.09234	2.49941	2.44329	3.01315
							170	3.47414	1.89113	3.22863	1.83532	2.1746	2.39554
							171	2.42148	2.94715	2.17828	2.07385	2.60399	3.10855
							172	2.42689	3.51458	2.68889	1.87439	2.11384	2.78833
							173	2.31229	3.31658	2.80337	2.00705	2.82906	3.20832
							174	3.55707	2.43492	1.93557	3.30601	2.6511	2.37998
							175	3.36468	2.21592	1.9422	2.04993	2.39069	3.07266
							176	3.4596	1.78809	2.21126	2.599	3.44978	3.28845
							177	3.07796	2.6707	3.25268	2.7379	2.87239	1.90364
							178	3.54424	2.26084	2.79869	3.29852	1.93529	1.99631
							179	3.24973	2.00089	2.23711	1.97615	1.92451	1.95277
							180	2.95866	3.36858	2.7253	2.10808	1.82548	1.97267
							181	3.43079	2.09253	1.89774	3.74867	3.18486	2.92444
							182	2.18409	2.48881	2.33919	3.42967	2.9842	2.94656
							183	2.27917	2.96881	3.45687	1.93111	2.67007	2.33329
							184	2.28052	3.32989	2.85614	2.05988	1.90634	4.88103
							185	3.1646	3.11819	2.91907	1.82569	1.47873	2.70251
							186	3.61979	2.74911	2.32059	3.02236	1.80361	2.86537
							187	2.35804	3.47403	2.67796	3.27037	2.68384	2.61675
							188	2.24326	3.51049	2.86245	2.05615	2.94814	2.6221
							189	3.37596	2.26436	2.87918	1.86203	1.5662	2.86379
							190	2.38534	2.54799	3.16287	3.36554	1.86472	2.22337
							191	2.34361	2.49927	1.68838	2.11454	2.30136	2.26091
							192	3.46963	2.85115	3.20465	2.10098	1.82866	1.72582
							193	3.46876	2.63287	3.83058	1.90373	2.23325	2.29795
							194	2.89377	2.31353	2.00182	1.88428	3.48713	2.53909
							195	2.16471	3.05622	2.76287	2.02379	2.38002	2.15391
							196	2.4486	2.20269	2.16723	2.05991	2.3146	2.11284
							197	2.95309	2.40303	2.93157	3.21264	2.13053	1.89812
							198	2.4454	4.00037	3.904	3.28926	2.5775	1.81016
							199	2.93144	2.09043	2.06089	3.16967	2.45341	2.07268
							200	2.11822	1.8314	2.08261	2.23769	2.16941	1.93144
							201	2.98825	2.59272	2.14997	1.85336	2.80123	2.19484
							202	1.72322	2.4016	2.79476	2.6576	4.63625	3.34783
							203	3.10992	3.64587	3.13638	1.96749	3.59181	2.37304
							204	1.69359	1.82674	3.01579	2.33621	2.20776	2.69318
							205	2.03798	1.9709	3.10753	2.05698	1.97299	2.52735
							206	1.56746	2.34143	2.98432	3.41443	2.24749	2.06191
							207	2.5304	2.16128	3.47365	2.28532	1.68566	3.3242
							208	2.03406	2.47705	2.62449	2.57705	2.31623	2.87213
							209	2.19889	3.23893	3.2082	2.80059	4.0033	2.98002
							210	3.07223	2.79189	2.54484	3.04524	1.84155	2.6853
							211	2.73668	3.14876	3.01976	2.85858	2.04891	3.15855
							212	3.98196	3.27229	2.61332	2.55813	2.14331	3.34908
							213	3.63342	2.82957	3.0266	2.78841	3.07024	1.80422
							214	2.45861	3.25902	2.95058	3.06722	2.60321	1.74813
							215	2.50902	2.9276	2.62722	2.0427	2.62367	3.14377
							216	2.69549	3.00458	3.45653	1.84331	2.74774	3.22657
							217	3.17743	2.65988	2.79521	1.80332	2.26555	3.52941
							218	2.67883	2.60624	3.24216	2.64142	2.40055	2.50741
							219	2.42147	2.69235	1.98276	2.431	1.84576	2.31847
							220	2.51241	2.82828	3.86393	2.37524	1.9512	3.87991
							221	2.26937	2.9168	2.23831	2.52382	3.52538	2.88675
							222	2.41753	3.04379	2.60586	3.43373	3.06105	1.9391
							223	2.10685	3.04684	2.6648	2.46245	3.4284	1.90128
							224	2.49753	3.24595	3.309	2.38785	3.16763	2.79902
							225	1.70384	2.52819	2.08902	3.00927	2.13652	3.22317
							226	1.73885	2.88549	2.44771	3.34519	3.49221	2.76125
							227	2.99549	2.72943	2.26089	2.47997	2.35702	2.70267
							228	2.39574	3.58803	1.97191	2.62476	3.04142	3.41766
							229	3.24717	2.95556	2.1615	2.52444	2.62966	2.34563
							230	2.65816	2.04909	2.19457	2.25916	2.20987	3.01145
							231	1.97382	2.57848	1.93761	4.06405	2.85844	3.28167
							232	2.64031	2.99149	2.43458	3.228	2.53662	3.09783
							233	2.12698	2.25987	2.2513	2.83634	2.67726	3.05773
							234	2.84686	2.54526	2.50639	2.57473	2.63847	2.25192
							235	2.89701	2.75919	3.25829	2.63558	3.6122	3.02506
							236	2.62359	2.03996	2.10896	2.5313	2.35262	3.74311
							237	3.14595	3.25188	2.40908	2.26297	2.32911	2.63186
							238	2.88932	2.67477	2.32462	1.89444	2.43657	3.4659
							239	2.71303	2.21707	2.83957	1.99468	2.49761	2.87151
							240	1.89707	2.80487	1.75732	2.96349	3.21931	1.87629
							241	3.11328	3.0459	2.67881	1.7309	2.99816	2.19877
							242	2.28263	3.01278	1.78911	3.28502	2.84001	2.95412
							243	1.80675	1.9655	3.23731	2.49756	3.52843	2.54532
							244	2.14753	3.33846	2.46876	3.09601	2.95389	3.2594
							245	3.03252	2.97346	2.50498	3.26319	2.40452	3.70223
							246	1.78552	3.38113	2.69905	1.88162	2.23014	2.75652
							247	1.93126	2.54651	2.26931	2.77211	2.99423	2.13412
							248	2.51546	1.48832	1.89811	1.96501	3.12457	2.69272
							249	1.9895	2.8556	1.80566	1.95721	3.16801	2.9814
							250	2.03964	3.43055	1.82493	2.23504	3.32617	2.54774
							251	2.26161	2.95648	2.64826	3.19385	2.99511	2.44976
							252	2.97731	3.16278	2.58291	3.93911	2.22368	2.8763
							253	2.48531	2.01419	1.87172	2.90478	2.03501	2.29599
							254	1.73174	2.75515	1.78368	2.46721	2.40899	1.96492
							255	2.18283	2.41221	2.29199	2.37537	3.94169	2.55732
							256	4.10215	3.67529	1.91024	2.40864	2.88309	2.94606
							257	2.04379	2.60083	1.86185	1.74399	2.19186	2.34695
							258	1.99067	3.17797	2.00732	1.7921	2.31722	2.75362
							259	3.47345	2.80868	2.74127	2.8011	2.58777	3.56562
							260	2.43728	2.28763	2.10189	3.31109	3.25913	2.94844
							261	2.70353	1.52814	1.80927	3.01477	2.52773	2.13317
							262	3.38463	2.90218	2.05499	2.3692	2.06202	3.47272
							263	1.91779	2.76541	3.20768	3.03414	2.70384	2.79332
							264	3.0773	3.59501	2.51204	3.84586	1.99555	3.08534
							265	3.12732	2.8946	2.44206	2.2318	2.67833	2.96013
							266	2.34042	2.38835	2.60879	2.62509	3.00172	3.19389
							267	2.45599	3.2586	2.80473	2.29814	2.54995	2.06809
							268	2.72554	1.5508	1.85157	2.13397	2.55512	3.22731
							269	2.27246	1.89611	1.73711	2.54832	3.29541	3.37517
							270	2.10703	2.07662	1.7702	2.74596	2.54378	3.50929
							271	2.0457	1.85519	1.93451	2.14717	2.86094	3.20017
							272	1.86635	1.58812	2.09665	3.14862	2.64053	3.16175
							273	3.39473	1.8857	1.97027	2.62884	2.90649	2.9598
							274	2.80186	3.31278	1.95009	3.05502	2.66254	2.67935
							275	2.18085	2.41894	2.61487	3.9122	2.9116	2.77067
							276	2.04954	2.88707	2.57753	3.51127	2.72842	2.03814
							277	2.30968	2.48047	2.99253	2.30646	3.13129	4.04874
							278	2.62305	2.59601	2.73299	3.2625	2.60244	2.49443
							279	2.54151	1.81463	2.86611	3.63363	3.22785	3.35588
							280	2.94044	2.01564	1.90347	2.92049	3.16934	3.81119
							281	1.4936	2.96255	2.36299	2.57408	3.4569	2.87339
							282	3.10335	3.15036	2.82753	2.04366	2.56658	2.73797
							283	2.99542	2.18561	1.93179	2.37016	3.08425	2.47425
							284	3.72845	1.76887	3.32174	2.36057	3.81482	3.68786
							285	2.25779	1.69392	1.88109	3.16006	2.45317	3.39724
							286	2.46613	2.53821	1.9937	2.57623	2.88909	3.80605
							287	2.48704	2.1036	2.69492	2.70391	2.52942	3.06373
							288	2.29723	2.41164	1.75045	2.71426	3.61675	3.63134
							289	2.64528	1.89497	2.16986	2.60695	2.00717	3.6115
							290	2.62274	2.44486	2.15167	2.75195	2.41958	1.84053
							291	2.80682	1.39937	2.98082	2.3969	3.65558	2.01924
							292	2.40767	2.50252	2.70075	2.58867	3.19596	2.04428
							293	2.96508	1.99439	2.67421	2.91666	2.47344	2.28895
							294	2.23966	2.15367	1.7648	2.28162	1.90204	2.60871
							295	3.48223	1.93414	1.95752	2.35499	1.84165	2.73039
							296	3.18286	1.95137	2.63074	2.50102	2.588	2.00595
							297	2.8103	2.90192	2.1135	2.48252	2.3386	2.47869
							298	2.34772	2.65969	2.04234	1.95554	1.97923	2.59905
							299	2.48793	1.99964	2.23419	1.70499	2.14288	2.37252
							300	2.58506	2.10858	1.55223	2.20406	1.99068	3.44101
							301	3.02493	2.67255	2.21659	2.23857	2.55726	2.32153
							302	2.13777	2.73729	2.63995	2.80833	3.72125	3.97886
							303	2.80929	2.25621	1.95406	2.81723	2.64112	3.22866
							304	1.98554	2.04083	2.74044	3.31751	2.07032	2.37048
							305	2.77147	2.57734	2.2044	2.8861	2.50459	3.31016
							306	2.12247	2.58126	2.5256	1.89324	3.93964	3.31702
							307	2.05166	2.17284	3.24634	2.16084	2.77411	2.53869
							308	2.03687	2.49752	2.4609	1.70538	1.8937	1.91182
							309	2.31665	2.1109	2.94369	2.44282	1.9207	2.01033
							310	2.2492	2.20978	3.2235	2.55042	1.58772	3.04064
							311	3.91558	2.38346	1.94882	2.66461	3.07341	2.77126
							312	3.45553	2.14064	2.30764	1.90054	1.74153	3.23851
							313	2.466	1.37227	2.27421	2.08804	2.14817	3.02683
							314	2.73108	1.88951	2.66767	2.21391	2.16712	2.53919
							315	3.57204	2.2174	2.00712	2.68541	2.44469	2.0716
							316	1.55466	2.61166	2.94375	2.59658	2.76542	2.11633
							317	1.92294	2.43248	2.65555	3.71149	2.89828	2.74277
							318	2.22922	2.03118	2.69971	2.20041	2.94354	2.66921
							319	2.10373	1.77539	2.3099	2.0423	2.58481	3.00264
							320	3.44766	2.04762	1.72104	2.06108	3.4158	3.49919
							321	1.5246	1.81455	2.01972	2.43813	2.09797	2.77998
							322	1.72549	1.82404	1.77313	2.11179	2.08793	2.38586
							323	1.79471	1.8965	1.73718	2.0246	2.91787	2.82602
							324	1.70675	3.39302	3.1156	1.81623	2.69783	2.35588
							325	2.61059	2.17612	2.10121	1.7461	2.67837	2.13561
							326	2.35466	2.2146	2.5559	2.61593	1.77592	3.0722
							327	3.96116	2.38486	3.56632	3.18735	2.19176	2.31097
							328	2.42448	2.01023	1.83728	3.37111	2.02181	2.03388
							329	2.18163	2.24245	1.678	2.08977	2.50537	2.35215
							330	3.1906		2.06567	1.99902	3.08846	2.48079
							331	3.26545		2.84765	2.45188	3.05697	2.13867
							332	2.66045		3.28912	2.81422	2.34326	3.54955
							333	2.68408		3.34458	2.52143	2.21556	3.59648
							334	2.27352		4.07247	2.50569	2.30153	2.96436
							335	2.04002		3.62471	2.04018	2.38755	1.83672
							336	2.96046		2.98322	1.85805	2.89548	2.63509
							337	2.68231		1.71711	3.04031	2.50944	2.57075
							338	1.8957		3.68373	1.99631	3.40214	2.80246
							339	1.72676		2.46399	1.80689	3.25492	2.19417
							340	2.20348		2.19818	2.61923	1.66038	1.75127
							341	1.61298		2.8683	3.0534	3.20025	2.08185
							342	2.71763		2.50024	3.15434	1.99649	2.62291
							343	2.17826		2.52746	3.5322	2.24883	3.14811
							344	2.30791		3.36146	2.00274	2.69572	3.265
							345	2.16287		2.80453	2.43662	3.45116	3.1308
							346	2.10196		2.69047	2.53773	2.17084	3.6519
							347	2.12967		1.86334	3.00332	2.02499	3.63427
							348	3.05028		1.64263	3.66385	3.27503	3.16075
							349	3.34838		3.76779	3.77228	2.42874	2.3495
							350	2.74902		2.30812	3.72403	2.52035	2.39518
							351	1.73015		2.67815	3.33673	2.50701	2.35478
							352	2.53694		1.61317		2.79352	2.03915
							353	4.04707		2.31854		2.14676	1.78402
							354	2.95856		1.81477		1.66999	2.66678
							355	2.74689		1.46364		1.93936	2.3538
							356	3.26983		1.72568		1.8736	2.10117
							357	3.02498		1.79098		2.46673	2.3623
							358	2.58603		2.29983		2.77357	3.36899
							359	1.94149		3.44005		2.73608	3.19307
							360	2.60991		1.68985		3.28968	3.32834
							361	3.98805		2.50638		2.51676	2.19206
							362	2.9148		2.46345		2.52715	2.45967
							363	2.67713		1.73081		2.88485	2.86623
							364	3.08655		1.94775		3.08309	2.323
							365	2.75002		3.20166		3.36945	1.91268
							366	2.90564		2.96162		2.27674	2.22293
							367	2.99315		1.52123		2.07255	3.0556
							368	2.63224		2.56457		3.09399	2.09162
							369	1.80419		1.90487		3.41206	2.02567
							370			2.05394		1.91554	1.97863
							371			1.63445		1.71618	2.90482
							372			1.88629		2.71053	3.06445
							373					1.75883	3.38716
							374					3.32272	2.51618
							375					3.12302	2.46058
							376					2.57721	2.12974
							377					2.57425	1.9763
							378					2.94537	2.12976
							379					2.98763	2.40541
							380					3.27906	1.83309
							381					3.01145	2.81593
							382					2.91168	3.21439
							383					2.90364	2.20244
							384					2.79007	3.21435
							385					2.45626	2.92605
							386					2.43899	2.82862
							387					3.43128	2.58606
							388					2.0492	2.30234
							389					1.91711	3.4459
							390					2.3026	3.04555
							391					2.35839	1.68921
							392					2.52035	1.63479
							393					2.15444	1.46235
							394					3.02697	1.68021
							395					2.84129	1.82889
							396					2.12745	2.01352
							397					2.15967	2.11167
							398					2.99863	3.02911
							399					2.92413	2.6244
							400					2.3218	3.18183
							401					2.00758	2.56635
							402					1.73254	2.65886
							403					2.39838	2.19225
							404					2.76529	2.62346
							405					2.67951	3.18379
							406					3.32082	2.68367
							407						3.25175
							408						1.95747
							409						3.1553
							410						2.66441
							411						2.29064
							412						2.00935
							413						1.75174
							414						2.38115
							415						1.71775
							416						2.47396
							417						3.11799
							418						2.99758
							419						2.52926
							420						3.61201
							421						2.87483
							422						3.38758
							423						2.96428
							424						2.00349
							425						4.17989
							426						2.55098
							427						2.35224
							428						2.02359
							429						4.08053
							430						3.75256
							431						2.72354
							432						3.21573
							433						2.53254
							434						2.73638
							435						2.15474
							436						3.56344
							437
							438
							439
							440
							441
							442
							443
							444
							445
							446
							447
							448
							449
							450
							451
							452
							453
							454
							455
							456
							457
							458
							459
							460
							461
							462
							463
							464
							465
							466

## Sheet: Suppl Fig.2b
Strain + construct	Time point	Replicate	n cells	mean length	standard dev.		Strain + construct	Pino_SepF									WT
Pino_SepF	t = 0	1	349	2.54257	0.513799		Time point	t = 0			t = 3			t = 6			t = 0			t = 3			t = 6
		2	298	2.65868	0.506531		Replicate	1	2	3	1	2	3	1	2	3	1	2	3	1	2	3	1	2	3
		3	413	2.39886	0.486808		n cells	349	298	413	242	321	339	304	314	318	348	413	337	362	293	338	314	424	365
	t = 3	1	242	4.29586	0.889288		1	3.78368	3.00264	2.7629	4.53236	5.05966	3.88423	7.34878	5.15114	9.26369	2.95445	2.49791	4.17799	3.20285	3.50733	3.41424	3.00924	2.7934	2.72084
		2	321	4.18915	0.997321		2	2.02972	2.2731	2.34587	4.99143	4.56016	4.43088	7.58425	6.56607	5.9658	3.26712	2.00532	2.57875	3.40061	2.38064	3.28833	2.00072	3.02704	3.37356
		3	284	4.11156	0.900285		3	3.12568	3.21954	3.18916	4.34495	3.46654	3.32821	7.97101	4.93881	7.10342	2.5759	4.87877	3.14621	3.12317	2.19773	3.55982	3.48172	2.7912	3.11104
	t = 6	1	304	7.70788	1.43513		4	2.67513	2.53971	3.03693	5.02159	2.87869	5.46312	6.89085	7.26948	7.6334	2.82139	3.20989	3.37093	4.42704	4.22456	3.72814	2.60345	2.47876	3.46692
		2	314	7.59854	1.8419		5	2.23528	2.95997	2.51293	4.48453	5.71249	2.93704	6.13057	7.11666	5.49865	2.35171	3.2257	3.152	2.35565	3.79774	3.64849	2.64892	2.98878	3.46947
		3	318	7.18861	1.55613		6	2.47998	2.29445	2.83558	4.5985	4.97721	4.71844	7.1581	6.97875	6.58353	3.53716	3.33892	3.05421	3.29348	4.72676	4.12821	1.95581	3.62017	4.15816
WT	t = 0	1	348	2.99	0.65		7	3.10979	2.16118	2.36884	3.7882	5.83171	4.12248	11.1957	6.83678	7.64136	2.88751	2.83141	2.8779	4.24169	3.90029	3.97013	2.24352	2.39932	2.72952
		2	413	3.0359	0.651847		8	2.97587	2.76422	2.32494	3.52295	6.62108	5.0628	9.22469	7.0101	7.2449	2.52049	3.55147	3.12879	4.22136	4.80516	3.42031	3.49193	2.26236	3.65899
		3	337	3.11444	0.680337		9	3.25518	2.75008	2.74968	3.34525	4.34453	2.6446	6.52416	7.38095	6.86551	3.40354	3.16871	2.15785	3.8585	4.14172	2.96302	3.069	2.56716	4.31374
	t = 3	1	362	3.29577	0.707346		10	2.28479	2.63982	2.37809	3.80701	5.99152	6.52361	7.65984	9.60326	7.89945	2.59626	3.71313	2.87239	3.88668	2.56489	2.86068	2.9192	2.57318	2.93799
		2	293	3.1785	0.721642		11	1.92629	2.71228	2.13845	5.45625	5.72536	5.11588	7.06972	9.81147	7.25909	2.42318	3.9226	3.18487	3.99269	3.07723	3.3598	2.80882	4.07492	3.2065
		3	338	3.19764	0.686653		12	3.17021	2.57689	2.14245	4.50125	5.26917	4.54298	6.42744	10.7518	7.42476	3.3873	2.68359	2.69451	3.17107	3.25384	2.56677	2.13812	3.00256	2.17435
	t = 6	1	314	2.62606	0.610235		13	2.13726	2.57102	2.70425	4.96667	2.86507	3.69119	7.602	8.7971	6.44709	3.31973	3.11931	2.82382	3.77472	3.30354	4.4799	3.08395	2.59549	2.61008
		2	424	2.5457	0.600982		14	2.4333	2.82284	2.93988	4.61982	3.80114	5.0928	7.66243	7.27592	6.84991	3.48048	2.28778	4.29627	2.59124	3.29505	3.5071	2.53019	2.31026	3.0267
		3	365	2.60577	0.577583		15	2.3928	2.83477	2.33856	5.70505	4.38961	5.01696	7.38941	9.94784	8.32025	3.50443	2.81839	2.82252	2.80737	3.24532	4.7542	2.50595	2.1797	3.83462
							16	3.06156	2.19946	2.42186	4.68503	3.02395	5.0641	7.86394	9.35835	7.98548	2.78787	2.6737	2.96466	3.9308	3.2678	3.24763	3.0372	2.29325	3.4848
							17	2.96238	2.51828	2.53881	4.83506	3.54815	4.51121	8.86874	5.22499	5.11722	3.91949	2.51374	3.27929	4.94326	1.96102	2.2296	3.57929	3.61567	2.44235
							18	3.20946	3.45002	2.93047	4.29771	3.44805	4.26827	6.79142	4.09476	4.77915	3.65408	2.68721	2.70944	3.51767	1.27959	2.29928	3.06801	2.40936	2.87779
							19	3.57393	2.27555	3.17452	4.9128	3.72027	3.98748	6.71882	6.69965	5.93468	2.53087	3.63158	3.82657	4.96963	2.66724	2.83953	3.90071	2.52287	2.65446
							20	2.474	2.71379	2.05853	5.09789	4.90503	4.04761	6.01828	6.94477	8.04644	4.11232	3.3585	3.12822	2.77302	2.3399	3.42505	3.73783	2.84434	3.14454
							21	3.08041	2.09742	3.43835	5.74883	5.11382	4.93503	6.91216	9.36429	5.16508	2.8395	2.77769	3.94247	3.14053	2.85944	3.56244	2.28037	3.43641	2.85791
							22	2.16053	2.07735	2.06306	4.42748	2.20826	3.35226	7.46331	5.97446	5.80569	3.00106	2.83178	2.34474	2.34564	2.599	2.7618	3.49612	2.34871	2.04045
							23	2.37925	3.37311	2.14883	5.44878	3.71484	2.86869	8.27221	8.20643	6.29695	3.00531	4.07534	3.53176	3.58236	2.65396	2.9957	2.70975	4.59459	2.44981
							24	3.14237	2.25965	1.98219	5.94722	4.08444	3.15841	11.7869	7.32759	6.94661	3.2855	4.15295	3.40598	4.17932	3.29288	2.63713	2.32549	2.66993	3.78973
							25	2.19005	3.1135	1.82305	3.11667	4.11941	3.16918	9.51145	5.01669	9.14525	2.43681	3.06666	2.79983	3.0566	2.46551	2.9009	3.58347	3.22347	3.33194
							26	2.4108	2.97424	2.16005	2.92726	5.14818	3.80293	8.5599	5.07749	9.47511	4.45262	2.94634	3.31819	4.47642	2.7686	3.36921	3.85827	3.65095	2.80668
							27	2.31214	3.24454	2.57627	3.81167	4.79782	3.22975	6.12402	5.9294	6.26923	2.79415	3.44798	3.86469	2.38657	2.72326	1.93527	3.62803	2.68872	2.14657
							28	2.38865	2.41415	2.98607	4.46222	5.12993	2.81256	6.27484	8.58717	7.81108	2.9076	2.9284	4.4298	3.25642	3.76643	2.04746	2.09414	2.83301	2.22521
							29	2.99282	2.52581	1.84277	5.30923	5.26174	3.41704	10.5292	10.4497	8.29068	2.59892	3.08865	2.44191	3.74269	2.87761	2.03375	2.28386	3.09737	2.77754
							30	3.28936	2.08792	2.27519	5.61196	4.51933	4.627	6.53191	6.147	6.58976	3.10551	3.98778	2.75702	2.46802	4.25407	2.67147	2.1123	2.67079	2.90402
							31	3.99123	2.50908	2.24468	3.64148	4.4204	4.49471	6.60569	8.89134	8.96758	3.04685	3.35502	4.59193	2.60812	3.64841	2.93445	4.55076	1.84549	1.30292
							32	2.64826	2.84691	2.23606	3.86148	6.20377	3.46625	7.1473	6.79444	6.28225	3.56724	3.47806	4.31118	2.4915	2.87903	2.72534	3.20797	1.77582	1.81748
							33	2.31855	2.95814	2.2986	3.86047	4.95805	4.48787	8.64488	7.55689	6.07896	3.63793	4.5679	2.95687	2.27552	3.34289	2.89344	3.01681	2.41462	2.16122
							34	2.44426	2.27287	1.96412	5.14689	3.18073	2.99161	8.10084	6.17353	6.31712	2.63562	2.82406	3.32194	4.30153	2.51961	2.95944	2.50271	1.96624	2.81646
							35	3.59058	2.44841	3.38441	3.32191	3.71205	2.98624	10.2344	9.45246	6.85271	1.7684	2.92179	2.70725	3.99981	4.40223	2.68663	3.37701	3.45019	2.70071
							36	3.01957	3.09864	3.60787	4.76288	4.08625	3.91422	8.02549	4.12003	10.0965	3.44589	3.79947	3.39254	3.19654	3.142	3.25437	2.05697	1.94375	2.81698
							37	2.51635	2.79408	2.2777	6.04795	2.62898	3.90623	6.3867	10.2986	6.57075	4.22153	4.31116	1.99124	3.43757	2.90815	2.57639	2.98019	2.38035	2.34199
							38	2.02369	2.46066	2.22765	5.95922	2.77993	4.02447	7.01119	3.76202	7.44454	3.27814	4.46075	2.9679	4.04729	3.01444	2.33655	1.99948	2.28332	2.76756
							39	3.11175	2.81706	2.08805	3.16527	2.77093	3.75512	7.78017	9.08527	6.66456	3.10294	3.22376	2.69375	3.71677	3.71081	3.22624	2.51365	2.47735	2.48249
							40	2.72359	2.53316	3.17674	4.34257	4.37462	3.85602	6.56629	6.41536	8.21622	2.32815	2.53693	3.87522	2.56116	4.26349	2.94183	2.45373	3.42217	2.35221
							41	2.50706	2.01133	2.75841	4.59977	4.72686	4.7205	6.39872	9.61348	7.20084	3.56388	2.01334	2.17228	2.54716	4.67625	2.63866	2.45762	3.4203	2.38179
							42	2.35981	2.69652	3.19482	5.1156	2.47553	4.96998	6.12372	8.42216	8.21889	3.59962	3.06536	3.07194	3.13537	4.91576	2.53304	2.5608	2.52439	1.96021
							43	2.37259	2.5735	2.28362	3.27388	4.86841	3.01082	10.2834	8.05279	7.06197	2.45602	2.6366	3.30816	3.32347	4.33243	2.57421	2.75323	2.3342	2.25449
							44	2.06417	2.50118	2.45237	4.39597	4.53612	4.03427	6.07992	6.89493	6.58233	2.08572	2.23698	2.91949	3.41416	2.77987	2.78941	2.28944	3.0303	2.1146
							45	2.01237	2.92689	2.21699	3.7158	3.30376	2.96348	5.10801	6.35197	6.60633	3.12604	3.76612	2.53071	3.37897	3.31792	3.33693	1.96045	2.2361	2.06405
							46	2.00184	3.3117	2.4387	6.03284	4.77238	2.89298	6.00228	7.42424	9.41161	3.08718	3.99697	2.68848	2.53093	4.34601	2.47086	2.57132	2.26293	3.0046
							47	3.38971	2.11683	2.34033	5.01049	4.80119	3.57924	9.41764	7.81417	9.02804	3.2339	2.99003	2.12816	4.76696	3.27336	2.46623	1.52564	2.48787	3.54229
							48	2.61258	3.31373	2.09572	3.47532	4.66389	4.36913	7.51845	7.87474	7.33324	2.10412	2.73777	2.06426	3.01758	3.54465	3.91141	3.09741	1.99446	2.62468
							49	1.57178	2.3402	2.15055	3.63247	4.34576	4.32013	6.63929	7.3981	5.56679	3.38275	2.78089	1.96178	3.1374	2.99212	2.43022	3.13168	2.75669	2.52716
							50	2.62012	2.64684	3.5836	5.88612	3.46263	4.05336	9.58232	6.07943	4.84594	3.20061	2.54386	2.07585	3.1397	3.50367	2.64002	3.58042	2.11675	2.04687
							51	2.31485	2.95373	2.32784	5.21739	3.32054	3.78919	9.71157	8.16087	7.62393	2.41771	2.93675	2.45999	3.14679	2.81187	2.02149	2.15693	1.94814	3.23535
							52	2.73446	2.84546	2.74807	2.7778	2.75826	5.41358	8.34707	5.47886	5.16644	4.24063	2.80167	2.57497	4.8936	2.81989	3.01043	2.43785	2.43992	2.0531
							53	2.84785	2.94499	3.04828	4.81169	2.52489	4.58251	7.89208	5.84114	4.97439	3.19903	4.12417	3.24803	2.99996	2.64035	2.21388	3.12577	1.71933	2.10466
							54	2.54629	3.25298	1.82018	4.92736	4.89211	4.26672	9.57453	6.34204	8.52738	3.23264	3.71862	2.10271	2.82804	2.59469	2.6001	3.8547	1.74018	2.40007
							55	3.23419	1.93379	3.06582	5.78717	3.89454	3.57217	7.37886	11.4727	8.20164	2.60703	3.12501	3.41962	3.75226	3.67795	1.72328	3.15187	2.48194	2.24752
							56	3.38325	2.66407	1.93908	4.88533	3.87046	4.34564	8.30573	9.32557	9.00447	3.36499	3.58311	3.06277	2.96896	2.7053	2.20025	2.75431	2.39681	2.9475
							57	2.86399	1.90446	2.1121	4.22207	3.80344	5.96327	9.39657	8.4615	10.5132	3.52518	3.64763	3.03362	3.7538	3.33366	2.4198	3.94451	2.38528	3.3938
							58	2.99014	2.94745	4.61195	4.62623	3.81464	4.92887	7.87097	6.63047	7.75027	2.64587	2.78299	2.73262	2.61344	2.64852	2.84052	2.96508	2.58533	2.46888
							59	3.15156	2.3141	3.32391	3.8016	4.50487	3.69022	6.79174	10.0611	7.39835	3.03495	3.64237	2.79747	3.07016	3.06387	4.23427	2.54051	2.44997	2.40033
							60	3.46006	2.68037	2.10449	4.39203	5.24567	3.86134	7.03144	7.93321	6.42532	3.24684	2.60942	1.86801	2.62705	3.25118	3.24822	2.51832	3.36042	1.55288
							61	2.0103	2.56372	2.21003	4.57421	5.12761	3.00114	8.80664	7.38692	7.9753	3.49993	4.18965	3.61222	2.20945	2.67854	3.8932	2.72742	2.20584	2.15703
							62	2.72329	3.41823	1.7606	4.60491	5.05084	3.07257	8.84655	9.8095	7.26262	4.10496	2.9628	2.99294	2.77327	3.08862	3.43891	1.97239	2.36807	2.19304
							63	2.35591	2.94612	2.14066	6.26967	3.28009	4.4845	6.02143	5.16637	8.78949	2.88942	4.37955	4.53585	2.49329	2.52759	3.97778	2.85484	2.26644	2.36791
							64	3.56964	1.90881	2.22126	3.71068	5.16636	6.18253	5.22846	7.03345	7.42963	2.89862	3.53856	3.94666	4.15813	2.87614	2.52231	2.88547	2.05366	2.02681
							65	3.46365	2.01903	1.82761	3.82304	2.97428	2.37997	5.43957	6.94975	8.22392	2.67489	2.69964	3.09922	3.76918	4.88622	4.19683	2.3179	3.26331	1.9985
							66	2.88102	2.33287	1.92848	4.68711	5.76234	3.12005	9.97056	9.1217	10.0616	2.98182	2.70534	2.95199	4.01786	3.90174	3.74198	1.81075	2.72798	2.02656
							67	2.22006	3.84384	1.84324	3.68211	5.54651	3.99737	7.27011	7.06723	6.98065	2.89564	4.12603	3.26281	3.57827	3.74559	2.51731	2.88299	1.78369	2.93163
							68	2.40164	2.78041	2.14	4.11477	4.44147	3.54653	6.70868	7.54336	10.3937	2.80961	3.32132	4.68385	3.65071	4.03308	2.31164	1.6153	2.25996	2.65274
							69	2.23739	1.85072	2.18137	2.73633	3.17786	3.89317	6.62369	6.81222	5.009	2.29217	3.44005	3.47223	4.839	2.71637	2.30771	2.33094	2.08919	3.05422
							70	2.50719	3.95349	2.08491	5.80462	3.66085	5.11782	7.79357	8.38476	7.28843	3.52147	3.02535	2.5357	3.3234	2.66677	2.27839	2.38179	1.909	3.28306
							71	2.61283	2.08142	2.55375	4.69119	3.28367	2.62847	6.97428	9.00958	7.5986	2.79535	2.78447	3.90257	4.79997	2.35843	3.83957	2.71258	2.57883	3.35276
							72	2.57507	2.14891	2.69768	3.41513	2.99147	3.01006	7.90502	10.0663	5.61639	2.28796	3.20997	2.637	3.25421	2.67467	2.06274	1.9862	2.12712	2.02339
							73	2.92863	2.07283	1.80247	4.41453	5.52609	4.05596	7.17601	5.91788	5.9266	2.6159	2.49526	2.86266	3.5496	3.27904	2.85243	2.72119	2.13368	3.43076
							74	3.13159	1.93004	2.54821	5.1197	3.61085	4.19522	6.80702	6.9897	8.1657	2.37962	3.24614	3.55196	4.61169	3.53652	3.54048	2.40776	1.96368	2.13326
							75	2.6698	3.32424	2.2578	3.63269	5.46786	6.14101	9.82794	4.29415	7.53716	3.95962	3.59984	2.68909	3.42874	3.63929	2.98961	2.07041	4.0189	1.81477
							76	3.31416	2.3693	2.52292	4.48397	4.22035	5.59318	6.80823	3.0085	6.9672	3.04854	3.70771	2.9453	3.34208	2.94056	2.86942	2.70359	2.91442	1.90281
							77	2.60093	2.54168	2.30496	4.61356	3.99268	2.97685	10.5661	3.36731	8.00371	2.78047	2.03992	3.15559	3.83709	2.91661	2.60697	2.40824	1.80817	1.8831
							78	2.28169	3.34582	2.27244	5.32581	3.92783	3.52726	5.22239	3.14816	5.42876	2.12418	2.89643	2.201	2.48417	3.2987	3.25562	4.12819	1.54632	1.95205
							79	2.81259	2.69803	1.98714	3.35222	4.48584	3.83507	8.32759	9.48559	8.35097	2.43832	2.17659	2.58835	1.95386	2.99285	3.75339	1.78805	2.42966	2.26657
							80	3.47349	3.6822	2.43795	2.51158	4.95781	5.96652	8.04175	7.5964	7.0254	2.95574	4.22563	3.34091	3.2406	3.40651	4.21436	2.25903	2.97519	1.73847
							81	2.48223	3.45613	2.22498	5.2287	4.55478	3.63924	8.9525	10.3439	7.77975	3.28644	2.19879	3.33959	3.48319	2.38193	2.65927	2.85218	1.62901	1.92475
							82	3.4379	2.31916	2.07259	3.84041	5.44027	4.16781	6.8487	7.43163	6.03024	4.10386	3.0202	2.86953	3.43279	2.6716	2.48786	2.1924	2.81655	2.54526
							83	2.21648	2.52742	2.39656	5.39861	6.01553	3.45551	7.06618	8.38067	5.55819	3.72807	4.26996	3.2567	2.90723	2.9877	2.69375	3.38863	2.16471	3.10266
							84	2.76593	2.51752	2.66466	3.20399	4.55315	3.42025	8.65886	8.57643	5.12524	3.30925	3.87542	2.72322	3.77483	2.04853	3.51083	2.48095	2.46682	2.52876
							85	3.12367	3.24401	1.86642	4.78626	4.08923	3.84074	6.02545	7.29009	6.39649	3.73648	2.93234	2.39697	2.78588	3.14779	4.5909	1.74849	2.49902	3.67882
							86	3.04237	2.81325	1.96657	3.79419	5.90159	5.24351	6.93124	8.09693	6.74397	2.53755	2.79506	3.40445	4.25088	2.93507	4.23749	2.62091	1.98633	2.2264
							87	2.18258	2.40525	3.17985	3.91906	3.8164	4.47467	7.54843	7.47719	6.49878	3.32009	3.03986	2.69945	2.8603	4.24297	3.5398	2.43197	2.51451	2.45101
							88	2.46129	1.82969	2.52611	4.03573	3.89292	3.92827	9.60937	9.05735	5.51219	2.7571	3.39397	2.73641	3.08946	4.69845	3.01129	2.75246	2.24201	2.21534
							89	2.57244	2.06112	2.95193	4.3083	6.04464	3.80404	9.51973	9.30939	7.0523	2.90915	2.75955	4.06192	4.24444	3.12504	4.54589	2.40281	2.66344	2.48762
							90	2.94461	2.94547	3.28526	3.93402	4.11857	3.67046	8.25914	8.23916	9.51297	2.93896	2.96227	4.45085	2.85287	3.15646	3.80979	2.14521	2.09876	2.33594
							91	2.64799	3.53282	2.83553	3.87237	5.5358	4.21927	6.59455	7.04012	7.01886	2.23011	2.31148	3.52431	2.47993	3.02448	4.71549	2.90443	2.7202	1.8925
							92	2.4869	2.29985	2.56078	3.69663	4.29249	2.39898	5.88858	5.87024	6.5391	2.94467	3.85228	3.0578	2.24903	1.9966	3.29456	2.23813	1.98462	4.06426
							93	3.18595	3.08184	2.73314	4.01273	3.85936	3.50668	6.13302	7.93682	6.96587	2.94107	3.84763	3.14614	4.95561	2.49033	2.65095	2.25551	2.14176	2.31125
							94	3.15723	3.21155	2.53157	3.43593	2.86588	4.61391	8.36317	7.19897	8.24286	4.82748	4.29985	3.33507	1.94733	3.2309	2.98196	2.37569	2.16582	2.11604
							95	2.80457	2.27511	3.1045	3.68089	3.59976	4.15821	7.76212	9.24969	8.40601	3.67389	2.46694	3.02916	4.44704	1.89459	3.088	3.16618	2.53262	2.59513
							96	2.48045	2.22202	1.86215	4.23836	2.44333	4.36183	6.47463	9.4568	7.53308	2.01562	2.11949	3.50102	2.89752	2.60987	2.77596	2.50246	2.05443	3.18861
							97	3.10284	2.25661	1.58861	4.1944	6.4302	6.56092	6.43898	8.36878	6.90082	2.82209	2.82852	3.82412	4.90172	4.69346	2.87619	3.19286	2.47467	2.21743
							98	2.34421	2.18343	2.04676	3.38532	3.5582	2.66199	7.17134	6.81944	7.80405	3.01993	2.35571	3.70001	3.03464	2.38095	2.71022	2.75555	4.07421	2.98206
							99	2.35395	3.10425	2.07528	4.13857	3.95703	3.35568	5.95305	7.01825	4.77233	2.44495	2.1095	3.62198	4.06867	2.69814	2.85141	2.80892	2.68005	2.9132
							100	3.68742	2.51707	2.12683	3.62927	2.06428	3.13082	10.0989	5.74043	7.59529	3.31943	2.13513	3.37442	3.79942	3.98337	3.29524	2.68493	2.08766	2.12199
							101	3.704	2.33004	2.10144	4.11662	4.20221	3.99444	8.47606	6.98419	6.89611	4.68389	3.88782	2.3637	2.17281	3.70172	2.47118	2.8549	2.83958	3.09625
							102	3.91933	2.11935	1.80806	3.63406	2.94101	2.52453	7.14797	7.23927	7.30659	3.69732	3.09058	3.12139	2.60111	3.52015	3.72397	3.7578	2.54292	3.50038
							103	2.48991	2.84581	1.66857	3.37416	4.3676	5.29083	7.12407	3.81405	6.78642	2.13309	2.54936	3.20347	2.76097	2.57692	2.92565	2.69121	2.87771	3.97955
							104	2.62667	3.03854	3.09067	4.05013	3.46375	3.20067	9.79456	7.03671	8.1395	3.22296	4.39211	3.95011	4.31069	4.19339	3.98036	2.34338	1.59138	3.15531
							105	1.88245	2.20878	1.87618	3.53119	3.724	3.8001	8.62979	6.28135	8.78525	4.5254	2.56468	2.26606	3.98743	4.31735	3.76069	1.88852	1.80026	2.34143
							106	4.05113	2.77507	2.0282	3.38058	3.85022	3.4667	9.56647	6.97574	5.79276	4.4746	2.95339	3.36188	2.91693	3.0791	3.75095	2.28594	2.12455	2.82211
							107	2.17338	2.74979	2.15968	4.70303	4.06456	4.49578	6.48841	4.62427	10.8358	2.06375	3.07847	3.68785	2.55107	3.55961	3.04104	2.00688	2.16303	2.81818
							108	3.16086	2.80066	2.40846	4.65439	4.06893	3.54957	6.68454	4.48588	8.23822	3.07364	3.55123	2.70555	4.51027	3.92468	2.47206	2.8093	2.21032	2.44928
							109	3.05497	2.46777	2.33667	5.10887	2.88476	5.29972	8.2281	7.04479	8.1587	3.32449	2.70746	3.75766	3.04917	2.74839	2.40243	1.77038	2.6207	3.22702
							110	3.32151	2.79607	2.63373	5.40749	2.84014	2.81147	9.65016	3.36728	6.41769	4.38582	2.32728	3.09794	3.25167	4.84391	4.75741	3.67395	2.39217	2.73229
							111	1.9572	2.4184	2.40814	2.83518	5.28291	5.08186	6.55593	7.26339	8.23596	2.70743	2.40863	3.36146	3.07039	4.75015	2.55757	2.08601	2.26363	3.6743
							112	3.2163	1.90505	2.65657	3.35755	4.14107	4.32827	7.2253	6.13619	5.55326	2.46975	2.80891	4.68677	3.78986	4.3821	2.71908	1.90167	2.78541	1.98019
							113	2.86539	2.12863	2.72447	3.89764	2.65653	4.50151	6.24535	6.06969	5.95013	2.60984	2.96265	4.72236	3.56578	3.61128	3.92434	2.25687	2.35002	3.09732
							114	3.09857	2.11326	2.18128	2.68445	2.20275	5.38304	9.73266	10.7835	5.85955	2.92097	2.3607	4.15265	3.39549	3.39636	2.58962	2.58928	1.95483	3.90838
							115	2.49652	2.71342	2.41757	3.47652	2.67646	3.60647	7.93432	7.3917	6.5922	2.60045	2.67507	3.20559	3.03743	4.45893	2.40967	1.73785	2.83607	1.85162
							116	2.60562	2.97855	2.17938	2.90331	3.36662	3.34948	5.61146	13.9247	6.34126	4.29676	2.50555	3.37978	4.73605	3.06464	1.94637	2.04939	2.47427	1.9176
							117	2.96164	3.29017	2.73381	4.41275	4.12554	4.78986	7.68264	7.84811	8.96032	2.41436	2.57234	3.45277	3.32338	2.19096	2.46799	3.04112	2.52404	2.84517
							118	3.00352	2.77899	2.43218	4.24774	5.1416	4.03365	10.2594	7.86458	6.02213	3.86466	2.30529	2.31372	4.72868	3.37142	1.55069	3.12057	3.13091	2.51767
							119	2.45149	2.70497	2.98739	3.27904	3.79505	4.36364	5.8607	7.89419	4.96814	3.76637	2.7791	3.15234	2.91628	2.11783	2.92199	2.52953	3.05163	2.84189
							120	1.77956	3.57973	2.61497	3.10685	5.10823	5.8981	6.73852	17.6847	5.14008	2.90582	2.66526	2.62821	3.40223	3.58239	2.26398	2.46545	2.95692	3.77533
							121	2.41887	2.26672	2.48327	3.88895	3.90767	2.9058	9.31315	10.1666	5.13566	3.09211	2.73565	4.58579	3.15797	3.44191	3.66542	3.24498	1.8155	2.47392
							122	3.26617	2.78539	2.91027	4.63565	4.58153	5.22193	5.93079	10.0922	5.4862	4.2775	2.83126	4.06977	3.63702	3.22929	4.23665	2.61836	1.77967	2.62577
							123	2.92733	2.61358	2.40737	4.73794	3.79943	5.56774	7.16958	9.33007	6.41097	3.00771	2.76433	3.41059	3.32903	3.68555	3.79738	2.9928	2.61994	3.68811
							124	2.4985	2.28987	2.67253	3.8301	5.81214	3.77417	11.3885	8.25632	4.06228	3.81467	3.02223	3.55411	3.89243	3.10608	3.61526	3.58479	2.97526	2.58091
							125	3.00868	2.37761	2.29114	6.32241	6.13291	4.9218	8.86994	10.6987	5.49128	2.78368	2.57455	3.25406	3.02064	3.74253	3.19287	2.82372	3.15449	2.88082
							126	3.06401	2.23922	3.34959	3.51174	5.16514	4.35191	9.67147	10.9493	6.05297	3.32649	2.75019	2.93739	2.92319	4.58629	4.23759	2.003	2.76921	2.93573
							127	2.13852	2.74752	2.72291	4.13274	6.31678	2.99646	6.57464	9.34006	8.39032	3.15133	3.51189	2.20603	3.43313	3.00772	3.95063	1.88484	2.50259	3.47028
							128	2.8798	2.08016	2.62318	4.65832	5.84904	4.06883	5.56182	7.45682	8.93887	4.12159	3.85771	2.29729	2.86486	3.32454	3.30866	1.93007	2.57134	2.6399
							129	3.38944	3.21661	2.70561	3.50827	3.48188	5.02271	6.68501	8.76171	7.74425	2.50766	2.53277	3.32216	3.91249	2.82043	4.47557	1.45189	2.6864	2.926
							130	2.35133	2.91963	2.40914	4.35783	5.68731	3.07194	8.93966	9.91374	7.68325	3.86064	2.60119	3.13194	3.69726	3.14532	4.54111	3.01151	2.64688	3.05309
							131	3.04789	2.42837	2.85422	3.95426	6.08693	3.52246	9.09733	8.96192	5.97087	2.98863	2.14735	3.33513	3.9544	3.02502	3.19805	2.49357	3.11206	2.68256
							132	2.51007	3.74763	2.16847	5.04621	3.14112	5.59259	8.90796	15.2296	7.70455	2.73273	2.09835	3.4511	2.45479	2.46162	4.24396	1.99629	4.71707	3.31017
							133	3.10054	3.2405	3.35184	4.40219	3.95072	5.04534	8.86062	7.35951	9.16172	2.56134	3.09883	3.11891	3.18023	2.18535	2.90485	2.59469	2.57433	2.14056
							134	2.85104	3.43111	2.70872	4.43762	3.71205	4.03193	7.42544	5.1205	7.3126	4.2085	2.00245	4.8542	2.5212	1.91646	3.8221	1.59687	2.16319	2.83894
							135	2.60999	2.65331	2.66371	4.83621	4.0254	4.36848	7.92288	5.9288	7.75876	2.71994	3.48761	3.01507	2.81644	2.09773	3.30333	2.38404	2.12987	3.02711
							136	2.89289	2.27549	3.10525	3.51953	4.09301	3.88713	8.09649	4.34502	6.30854	2.95013	2.81184	3.58175	3.42865	2.42459	3.12711	2.64976	2.48699	3.01596
							137	2.92481	2.91187	2.60565	6.16025	5.02963	3.67618	6.41894	7.27512	8.40361	2.4119	2.68112	2.4855	3.07136	4.17181	4.19174	2.37897	2.01677	2.55539
							138	3.36966	1.88482	2.80543	3.16838	5.50821	3.70695	9.48481	7.27575	13.4064	4.1018	2.13345	3.16499	3.03712	2.56176	3.29512	2.48324	2.56894	3.4284
							139	2.41276	2.19317	2.16286	4.13397	5.94813	4.87264	7.08975	7.05672	5.71526	2.2518	2.19726	3.38986	4.04191	2.53995	2.49886	2.82551	2.4457	2.44226
							140	2.75513	2.14699	2.54274	3.48019	3.29353	3.25716	5.17909	10.1503	6.57583	3.20743	1.88971	3.40133	3.30367	2.96917	2.34198	2.08612	1.67199	3.4876
							141	3.87216	2.68833	3.03539	2.98286	4.10266	5.13972	6.59415	5.31936	6.64968	2.09042	2.23954	3.35059	3.26915	3.12613	4.18846	1.75293	2.20637	2.78184
							142	2.40913	3.28212	2.59582	4.1438	6.31229	4.66244	7.04233	7.06908	6.64877	2.23364	3.55459	3.33596	3.19391	2.95979	3.74614	2.13398	2.52744	3.87562
							143	3.0811	2.46044	2.9389	3.49513	4.67133	4.692	9.11074	9.01289	5.51924	3.72112	4.05361	3.35754	2.54645	3.18411	4.76512	2.22599	2.99599	3.35416
							144	2.2267	3.36892	1.76518	3.69593	4.92554	2.88748	8.27863	8.27873	5.99868	2.19324	3.2434	2.55046	2.80545	2.83159	3.12298	2.54617	2.94306	2.64894
							145	2.77503	2.39459	2.74484	3.11107	2.94067	4.3684	6.86581	5.98819	4.49255	2.48129	1.75683	2.21418	2.79211	3.07988	2.74705	1.82912	3.15319	2.74955
							146	2.56833	2.78817	2.06114	4.94175	3.56721	2.45789	10.6644	6.78595	5.91519	2.82811	2.79669	2.70633	3.17414	1.88005	2.69092	2.33822	3.54305	2.81357
							147	3.24394	2.83401	2.64786	4.92796	2.37938	4.40984	8.53933	7.12537	6.47212	2.22804	4.30601	3.1356	2.90767	1.80761	3.74991	3.96268	1.84828	3.476
							148	2.58958	2.57137	2.74197	4.84129	2.19522	1.9446	6.11983	6.55234	3.62359	3.76777	4.03498	3.55512	2.27495	2.83526	3.59323	3.34497	2.88875	2.68912
							149	2.4484	2.634	1.82981	4.2356	4.82827	3.59833	6.42592	6.83128	7.06832	2.35793	2.96857	3.75709	2.92564	3.70408	3.78921	2.24136	2.05287	2.87235
							150	3.03167	2.15961	2.15846	3.73924	3.53304	2.76973	5.33291	5.59961	6.82931	2.15435	3.03007	2.69377	3.07128	2.36064	2.80671	2.49072	2.77827	2.47694
							151	2.27646	2.56457	2.18924	3.544	5.31989	2.94359	8.5532	5.86268	6.30619	1.68445	2.63587	2.8892	3.19976	2.90233	2.66264	1.58962	2.33861	1.55611
							152	3.01398	2.83704	2.11382	3.19909	3.647	3.33838	6.77093	6.78919	7.22729	2.75832	4.01064	4.0079	3.11161	2.48687	2.4738	3.10913	2.64479	1.98685
							153	2.54934	3.43008	2.52156	5.63692	3.36893	3.49738	7.38493	12.2451	6.56105	3.90173	2.72715	3.73873	2.79419	2.95141	4.72628	3.20526	3.46291	2.8084
							154	2.65856	2.29192	2.4568	5.32737	5.77947	3.34429	9.80165	7.54458	5.77901	3.19876	1.97159	4.73168	3.12367	2.24587	2.33437	2.24282	2.3652	3.67848
							155	3.2461	2.44533	1.84666	5.0621	3.57593	4.57156	8.77023	8.43592	5.95108	2.90539	2.07642	2.52543	3.11176	3.20818	4.19895	2.35666	4.18449	3.17657
							156	2.50549	3.43852	1.96297	3.99559	4.04709	3.75873	6.83274	5.58496	8.73855	1.95992	2.65967	2.33861	2.01716	3.17296	3.52086	2.01082	1.97615	2.16216
							157	2.50306	2.18712	2.38028	2.50952	3.32674	2.95336	7.50432	7.59629	6.80467	3.71633	3.37021	3.43062	3.41595	4.69777	3.57389	3.62235	3.20401	2.55934
							158	2.9949	2.02176	2.08662	2.72381	4.18308	2.40492	9.91592	7.98616	6.24962	3.38858	3.5726	3.37875	2.77875	3.59117	4.34361	3.08245	2.26503	2.67839
							159	3.84488	2.86412	3.30319	4.7658	4.1808	5.26312	7.8174	7.84942	6.64108	3.7197	2.46118	2.55532	3.15061	2.26865	3.04513	2.43203	4.15547	2.0674
							160	2.02811	2.71907	3.20092	4.16853	4.10036	3.27931	6.68112	8.61843	8.9845	2.19201	3.434	3.93215	4.87392	4.08968	2.82617	3.01106	1.63574	2.79163
							161	2.09303	2.25353	2.26918	1.44013	4.00466	5.28725	7.51031	6.61111	5.71162	2.11005	3.27627	4.4169	2.05728	4.0463	2.40086	2.36612	2.00587	2.44899
							162	2.72219	2.53268	1.85728	2.11835	4.76738	3.69455	10.7126	9.9417	6.77523	2.40902	3.00496	2.44239	2.57952	3.20128	2.51375	2.22104	2.30532	3.08535
							163	2.97044	2.10559	2.38154	4.80888	5.527	5.17773	8.02517	5.60523	6.92595	2.20412	2.93262	3.17002	3.9188	3.63385	2.96135	3.2172	1.90872	2.43049
							164	3.26592	2.73783	2.6942	4.99992	3.69436	4.22973	9.27908	7.96301	8.26493	2.98927	2.52018	4.04169	2.44848	3.47152	2.68442	2.39556	1.64439	2.26166
							165	2.59739	1.97374	2.15687	3.40583	3.70559	3.4503	8.25708	10.6083	7.77378	2.42642	2.94776	2.31414	3.0722	3.59945	2.33786	2.47057	2.27238	3.32561
							166	2.41882	2.29641	2.19064	3.86683	3.67627	2.46403	7.88452	7.74702	5.61424	3.13771	2.25061	2.7281	3.27502	3.2418	3.16652	2.61892	2.77164	2.83549
							167	2.97988	2.02242	2.18862	4.65051	2.65524	3.44961	6.97853	6.97841	8.79594	2.56617	3.01944	3.41259	3.37037	4.4709	3.09019	3.14949	2.14814	3.03164
							168	1.90265	2.86835	2.13815	4.48656	5.07337	4.36316	6.84316	7.8178	7.02244	3.18243	2.8629	4.35729	2.82131	2.9976	2.77937	4.13226	2.42079	2.03776
							169	2.19205	2.63942	2.56882	5.82176	3.30251	3.53823	7.30239	7.02841	6.63292	3.18958	2.85369	2.31752	4.84723	3.37824	4.14517	3.80871	3.54214	3.12297
							170	2.75409	3.41075	2.76009	3.59105	4.29402	4.92103	7.62306	6.34605	6.73777	2.66442	2.78585	4.76152	2.77587	3.24826	2.66074	3.17319	2.41031	2.57845
							171	2.1146	2.50282	2.08025	4.99211	3.41437	4.17957	6.89482	10.0856	6.73768	3.02433	2.4792	3.85838	2.29972	3.58316	2.20316	2.19857	2.95869	2.94122
							172	2.843	2.29495	2.13971	3.54546	5.46928	4.43258	7.27531	7.34237	7.89599	2.50619	3.07586	3.70595	2.64496	4.01359	3.36361	2.68054	1.97589	3.0382
							173	3.09931	2.33608	1.73046	2.97808	6.13453	4.43427	6.58759	7.00146	6.38031	2.36237	3.32723	4.16993	2.67474	3.27394	2.28675	1.95179	3.30573	3.68085
							174	2.12343	2.63395	1.58285	4.62032	4.49842	4.03537	7.10788	9.27338	7.87747	2.17919	3.87316	4.21477	3.20994	4.43308	2.62848	1.95364	1.82774	2.52377
							175	2.06607	3.20226	2.85678	3.56288	4.67043	4.15984	7.39501	8.12623	3.91756	1.89781	4.07505	2.75969	3.30769	3.36902	2.93064	2.32105	2.24604	2.19426
							176	2.16634	3.43287	2.82861	3.44139	2.68384	3.50882	6.67013	9.2152	4.65266	1.86871	2.82527	2.35492	3.12928	3.36899	2.53236	2.87543	2.10327	3.09457
							177	2.43511	3.42048	2.85885	5.37041	2.77797	5.27365	6.51992	8.06041	7.20762	3.66892	3.67561	3.49922	2.60048	2.84697	3.24781	1.70721	2.04147	2.60552
							178	3.02885	3.03122	1.89072	3.83053	5.04593	4.3153	9.15398	9.33365	5.24749	2.78136	2.4739	3.02152	2.85366	4.82135	2.12824	2.28494	2.25801	3.76919
							179	1.79064	3.21527	1.69735	3.61976	3.13589	4.0457	7.99514	9.78138	7.67044	2.71026	3.49117	2.64397	3.45095	3.30441	3.13841	2.15632	3.10673	2.36046
							180	2.46441	2.63798	3.07981	4.35756	3.6439	4.72702	7.9062	5.40899	8.69854	2.60091	3.78533	3.13986	3.45087	3.22302	2.58097	2.54508	2.19164	3.80732
							181	3.13767	2.35921	2.24946	3.60039	4.04252	3.64591	5.99222	5.91013	9.90858	2.48151	3.08634	2.91965	3.31312	2.00812	3.65517	2.53505	1.84666	2.32001
							182	2.60201	2.76821	1.99389	4.94346	3.06081	3.12508	5.65566	9.54268	9.35885	2.33004	2.65396	3.34603	2.88428	3.15817	3.58224	2.63598	2.72922	2.3501
							183	2.07356	2.48239	2.25857	4.85284	6.14966	4.27508	6.48059	5.69042	7.64672	1.81701	3.15409	2.78919	2.82121	3.04726	2.9219	2.22606	2.41415	3.37004
							184	2.24572	2.39542	2.41777	5.28399	3.6037	5.00496	9.84422	7.25411	8.53496	2.26351	4.15662	3.52697	3.18284	3.21522	3.34909	1.58533	2.22154	3.2024
							185	1.89883	3.57539	1.79456	5.38092	5.8867	4.27904	8.17161	7.24053	7.74415	2.71832	3.32754	4.33906	3.75012	3.14015	2.71085	1.55157	2.57541	2.46594
							186	3.15802	2.80438	3.06393	4.8786	4.02547	3.67961	6.64365	6.79155	8.71612	2.66931	4.26496	3.24857	2.86406	2.47671	2.72223	3.02719	2.45176	2.35568
							187	2.36094	2.16868	2.50357	5.62985	3.49097	4.87547	9.81952	9.07934	10.764	2.25123	2.0879	3.91952	4.10932	2.28848	2.69453	3.34647	2.89494	2.22855
							188	2.27022	1.70478	2.32225	5.12622	2.29902	4.99909	5.98839	9.68292	8.19093	2.54683	3.47285	4.23912	3.76795	2.35058	3.10465	1.69406	2.27281	2.81618
							189	2.25631	2.1607	1.98046	4.89043	4.92189	4.09915	7.24632	5.7859	9.38353	4.31649	3.19392	4.74765	2.19542	2.50113	3.62312	2.9832	3.97781	3.15806
							190	1.65216	2.16148	2.05606	4.09278	4.32829	4.06565	7.54521	6.91498	5.25733	1.88158	4.08602	3.34057	2.47387	4.11694	3.75744	2.78602	3.01855	1.87588
							191	1.81858	3.3823	2.00254	3.41799	3.74687	5.24056	6.22141	8.74629	7.13411	1.93392	2.44955	3.01133	3.27566	2.8333	4.85172	2.02353	3.0246	1.65953
							192	1.99217	2.33257	2.0059	6.34924	3.84136	4.72689	6.97114	7.10316	8.64917	4.21492	2.95771	3.22921	2.48987	3.3843	4.92174	1.84237	3.24205	3.00777
							193	2.79847	3.5153	1.97571	3.74731	2.65855	5.11826	6.39252	4.56739	5.6316	3.5487	2.98059	3.10018	3.95809	3.70292	3.30187	3.27735	3.549	2.75722
							194	3.05254	2.23799	1.9913	4.44135	4.50383	3.27365	8.65829	7.20478	8.90403	3.00159	3.54689	3.31175	4.41074	2.61968	4.36678	3.23934	2.79451	1.76884
							195	1.83855	3.11511	2.47066	4.88578	3.70225	3.19206	8.50991	9.70024	3.96007	2.89201	2.44401	2.73382	2.93638	2.32186	4.1565	2.34027	1.99965	1.64724
							196	1.85768	2.67896	2.68436	5.28349	5.60388	3.85192	7.03434	8.20617	4.81462	2.97333	3.50107	4.60433	3.08697	2.26958	4.88605	2.48475	2.31635	2.28003
							197	2.75547	2.69874	1.87302	4.76965	4.78734	3.86686	7.01132	10.3115	5.94768	4.1049	3.58402	2.3731	4.35675	2.94398	4.08212	1.93162	3.3234	1.77621
							198	2.41322	2.71714	2.61516	4.54484	5.22056	4.00797	8.11188	5.20634	6.43686	3.62924	3.2368	3.83855	3.13578	3.11398	4.44329	2.51789	2.64474	3.19469
							199	2.26443	2.37239	2.51637	3.79002	6.18564	3.62006	10.5313	5.81023	8.30764	3.82056	2.67755	2.58102	3.08967	3.15775	3.0479	2.35381	2.59727	2.65794
							200	2.13953	2.5557	2.65752	4.49862	3.87196	3.98331	6.55905	8.76468	6.91574	2.41575	2.30721	3.65776	3.59804	3.56606	2.77961	1.65153	2.14977	2.02695
							201	3.34695	3.16278	2.22798	5.64337	4.15981	5.99152	7.45943	5.46741	7.36511	4.05872	2.47807	3.38283	3.68396	2.69178	3.10465	2.20786	2.36369	2.53
							202	2.74488	2.68998	1.71576	4.49253	4.56891	3.58983	6.70216	8.67524	8.5705	2.69866	2.5261	3.03422	2.64274	3.17563	3.0343	2.7537	2.26648	2.14253
							203	2.35643	3.24946	1.43637	4.80959	2.64177	3.87889	6.83298	6.76311	7.34934	4.22284	3.75428	3.44195	3.45457	2.56822	2.10875	1.86394	4.06674	2.45994
							204	2.2226	1.81711	1.95988	4.52226	3.24606	5.22721	6.97388	6.46296	7.49722	2.53703	2.93046	3.38773	3.0321	3.72561	3.07274	2.36351	3.14161	2.35051
							205	2.65647	2.13816	2.20113	4.85654	3.23824	3.80001	7.19846	7.24388	5.54489	3.69004	3.35399	1.86547	1.99576	2.95686	3.51997	2.66717	3.56546	2.01285
							206	2.32059	2.07809	2.27325	5.22724	3.74544	2.92037	6.46919	5.59829	9.79952	3.77062	2.70968	2.02604	3.8673	3.34847	3.74147	3.55099	2.76002	1.77951
							207	1.81888	2.25227	1.8462	4.40895	3.28849	4.10975	7.403	4.25803	8.29518	3.7684	3.42872	2.23049	4.35018	3.3516	3.40576	2.32552	2.40888	1.81396
							208	2.70396	3.13314	1.67678	3.30169	3.77401	5.83935	9.14999	6.70062	6.9199	3.75213	3.25865	1.9911	4.92625	3.20074	3.145	2.55872	2.44465	2.40894
							209	3.30632	3.34492	1.73795	4.31114	4.68837	4.07603	7.69475	6.77298	7.92933	3.14743	3.63529	3.42113	3.79883	3.18714	3.26576	1.82987	2.84085	2.15994
							210	2.97874	2.36216	1.64919	5.41105	2.57426	5.46691	7.03517	5.21066	6.21055	3.39841	2.61631	3.3853	3.01314	4.89425	2.7506	2.5118	2.5288	2.89461
							211	1.74949	2.49298	2.60602	5.35966	4.88574	2.71015	7.98896	8.07818	10.1459	3.18825	2.67526	2.50782	2.18128	3.67703	3.33529	3.29417	1.93955	2.76168
							212	2.35615	2.65912	2.33747	4.62893	1.7372	6.15907	8.51885	4.96571	6.78278	4.78295	3.50669	2.25815	1.90514	3.42567	2.68443	2.06227	2.24789	3.05567
							213	3.36522	3.27145	1.91709	3.95282	5.31247	3.64596	7.50846	8.5561	6.99524	2.76188	2.08374	2.11394	2.98118	2.80447	2.52629	1.84089	2.15673	2.19042
							214	2.57722	2.27735	2.44138	4.46053	3.77341	4.51513	9.0298	8.32813	13.464	3.65262	2.09468	3.42238	2.95955	3.46922	3.04449	3.53038	2.75919	1.71421
							215	2.43535	3.88172	2.10402	4.97177	2.19209	5.06859	8.05736	9.00791	5.70987	2.73006	3.15824	2.61567	2.53062	3.30489	4.67242	2.45863	2.23267	2.45418
							216	2.09932	2.74165	2.09139	3.3597	5.3504	4.27822	10.0045	5.90813	5.70677	2.82588	3.14829	4.08822	3.97368	3.96249	2.92854	1.73512	2.71986	2.41905
							217	1.92115	2.68662	1.72055	3.81151	1.83154	4.9101	9.09375	10.0824	5.47893	4.45137	2.27773	2.78242	3.84001	4.30801	4.31985	2.51234	2.95822	2.56367
							218	2.7646	4.24539	1.8312	6.42079	4.49512	4.36634	9.30358	7.29993	7.32939	2.80866	3.6917	2.81036	2.51901	2.40312	3.66209	1.49443	1.89689	1.85754
							219	2.16652	4.00586	1.83961	2.65411	5.79847	4.2845	7.23829	7.33711	8.05877	2.78063	4.14696	3.50391	3.59633	1.997	2.98643	2.22103	3.03037	2.02559
							220	2.28343	2.97613	3.43877	4.48194	4.56266	4.29855	7.9015	10.2139	8.52815	3.25849	4.16261	3.65389	3.3788	2.89585	4.13289	2.36546	2.714	3.9752
							221	2.4397	2.77491	2.78364	4.68431	3.90758	4.16769	7.97541	9.75301	6.85528	3.83059	2.65098	4.25727	4.0145	2.60567	3.45195	3.01646	3.33441	2.61719
							222	2.06107	2.22443	1.71477	2.70731	5.29578	3.53302	8.41808	8.60371	6.48191	2.80224	3.66803	3.89973	3.88684	2.57707	2.43961	1.81635	3.0214	3.25453
							223	2.53098	2.95373	2.77139	3.45318	3.7487	4.43655	8.30934	8.46287	5.84173	2.88315	2.50597	3.1014	3.4641	4.04697	2.99991	2.29964	1.97408	2.77404
							224	2.06423	3.02018	1.84384	4.28975	4.06395	3.33426	6.6048	7.6692	5.79831	3.00956	3.47462	2.68272	3.33531	2.6938	2.56071	1.84632	2.16822	2.20556
							225	2.80172	2.77739	2.32279	5.68887	3.2718	4.29313	9.01758	5.47764	8.76041	4.48347	2.70878	3.56281	4.4359	2.34461	2.8192	2.77127	4.06764	2.91604
							226	1.94932	3.29196	1.65658	2.97089	5.53333	4.50409	8.40896	7.95836	7.5516	3.09105	4.47665	3.43243	2.22205	2.9007	3.34206	1.8048	3.3694	2.86431
							227	1.9061	2.68477	1.96383	5.17681	4.52536	4.86483	9.15518	7.40112	7.99139	2.28275	3.86895	3.98104	2.52909	3.30959	2.34354	2.37999	3.11136	1.992
							228	1.66692	3.53618	2.39143	2.92129	3.46653	3.04954	8.65069	9.69962	9.62564	3.47824	3.2378	2.7176	1.7845	3.09979	2.02993	2.82746	2.77558	2.29317
							229	2.13649	2.2464	2.62378	4.50365	3.12554	3.96207	7.59302	6.90172	6.64729	2.5809	4.60224	3.7271	3.19476	2.97815	2.68148	2.42738	2.70481	2.3082
							230	2.55004	3.22712	1.82353	4.92364	3.35087	3.81902	6.55106	9.93924	6.41727	2.91209	2.62127	3.40213	2.58352	3.22322	2.45701	1.99277	3.23035	2.03898
							231	2.66086	3.44602	1.65217	3.15345	2.08204	5.09663	7.03667	8.25898	5.98854	2.61884	3.33158	1.94689	4.73988	3.06927	3.28375	3.39011	4.47854	1.76738
							232	1.73399	2.33957	3.23066	4.40299	2.42786	5.31638	4.33501	4.40861	5.82857	3.81574	2.89518	1.93829	3.73018	3.63558	3.40292	2.43737	2.63551	1.89765
							233	2.03928	3.20561	2.87259	4.31311	4.80238	3.71217	5.5494	6.9318	6.88503	2.08345	3.27201	2.97673	3.89555	2.91288	2.7843	2.76833	2.99367	2.10179
							234	2.13125	3.16384	1.92684	4.26096	4.15763	3.57173	2.91721	5.51691	6.64268	2.92927	2.85292	1.97531	4.51985	3.97646	2.90593	1.53624	2.47114	2.13786
							235	1.98887	3.07276	2.35349	4.50052	3.90467	5.17831	7.68302	4.59032	9.99213	2.34143	3.68756	2.36599	3.11571	3.94756	3.07976	1.88597	2.32814	1.7577
							236	2.74345	3.59152	2.58761	4.96232	4.04436	2.86452	8.30274	5.64757	7.75802	3.52167	3.73202	2.84926	3.43237	3.36155	3.95117	3.01261	3.3206	2.57111
							237	2.90356	3.28161	3.01553	3.76461	3.41922	2.49791	8.12984	6.56215	9.09097	2.25402	2.37787	2.79497	2.97294	3.35076	2.75009	1.98694	2.20387	1.92898
							238	2.18945	2.9295	2.76008	6.1083	2.67644	5.19689	9.7814	7.52007	8.21708	4.08872	3.00753	3.30713	4.86859	2.88969	3.36668	1.70261	2.84759	1.87337
							239	1.84746	2.47692	1.80162	2.83322	5.8027	2.60028	7.3485	8.05944	5.34535	3.12834	2.37994	3.27495	3.13951	3.5183	2.76578	3.61697	2.49099	1.65108
							240	1.96747	2.50176	3.43263	4.89024	5.53808	3.37955	7.15674	6.89792	5.26469	2.78573	3.2241	2.54033	3.15355	2.84379	2.94208	3.33835	2.78444	2.40525
							241	1.82133	3.79556	2.14731	3.84363	4.2764	2.97703	9.76532	6.17345	6.23963	1.9049	3.30019	2.22374	3.12158	3.80338	3.35177	3.11431	3.2906	2.34177
							242	1.7867	3.34837	1.95998	2.98584	3.49107	3.58465	8.22987	6.84828	5.35269	2.57623	2.77048	2.98012	4.47971	3.11882	3.78508	3.46271	2.62331	1.87223
							243	2.01502	3.68109	1.9015		4.05836	2.64412	9.89734	7.01095	7.87043	2.2685	3.14775	2.80597	3.52296	2.60134	3.60255	2.79215	3.03166	2.70888
							244	2.00025	2.56512	1.82917		4.88824	3.33653	7.65062	7.64571	7.98515	2.18684	3.82092	2.26974	3.48429	2.66353	2.4707	2.25665	2.35766	1.81304
							245	2.30337	2.00195	3.06954		3.86593	2.99567	7.87015	7.44324	6.22413	2.00534	2.50937	4.44018	4.28778	2.74755	3.06309	2.55581	3.13878	2.59628
							246	1.99964	1.7788	3.11383		4.08979	3.54471	9.43151	8.10529	6.23031	2.1798	2.11527	2.41484	4.2694	3.4752	3.55164	4.15004	3.42754	1.64779
							247	2.64261	2.15635	2.0975		4.47637	4.09069	8.98454	7.77464	6.40106	3.13043	2.05546	2.40156	4.09637	3.53948	2.55212	3.41224	3.1031	2.24967
							248	1.98293	3.01121	2.44703		4.58614	4.2222	9.20074	6.95247	6.26924	3.48011	3.67278	4.45297	3.03434	2.65699	3.23844	3.0462	2.36738	3.18239
							249	1.90477	3.50983	1.74336		4.07405	3.18389	10.5422	9.38323	5.10038	2.73993	4.81796	3.31153	2.74995	2.74077	3.48875	3.59418	2.70496	2.78216
							250	1.78203	2.24067	2.32359		3.45043	3.38174	4.51788	8.47843	7.6421	2.41075	2.17837	3.56433	4.34188	3.02041	2.98073	2.6124	2.79209	2.07629
							251	1.80027	2.87553	1.95789		3.90376	3.80101	7.96603	7.52829	7.88873	3.12901	2.32776	2.58753	3.64164	3.68196	3.4794	2.53314	3.16994	2.25834
							252	2.71854	2.04975	2.94911		4.29064	4.847	7.11997	7.28237	6.25912	2.21391	2.8499	2.41731	3.68341	2.92094	4.43383	2.43051	2.52805	2.04073
							253	1.68684	2.29759	2.3364		3.26182	5.30823	5.53965	8.40608	6.17522	4.03759	2.28017	2.55842	3.18602	2.06321	3.024	2.52087	2.70861	1.9044
							254	3.52905	2.21294	2.45395		4.832	5.20337	5.41083	6.89512	8.59803	2.36909	3.00752	3.00067	4.57944	2.49705	3.67986	2.04594	3.43414	1.39633
							255	2.36642	2.17885	2.30986		4.34965	3.06336	8.30352	7.60615	6.73606	3.10383	2.69234	2.42084	4.34168	3.12319	3.63023	3.48509	3.56262	1.78983
							256	3.19139	2.08676	1.86317		3.43503	3.22663	7.16086	10.0244	6.80519	2.69	4.10195	3.43992	3.48308	2.90185	3.45631	2.18705	2.99994	3.5043
							257	3.07054	3.12364	2.82756		4.55856	2.80845	10.5622	9.9018	10.3964	2.70307	2.39307	3.8465	4.02867	3.34058	4.18093	2.93904	2.38488	2.36979
							258	2.62519	2.52214	3.09541		3.74514	3.21357	9.24665	6.47037	5.71952	3.33766	2.90928	3.30543	2.30414	3.67815	3.44003	2.44225	2.83153	2.58695
							259	2.01291	2.53046	4.55973		4.75282	3.65298	8.11918	8.58125	4.71637	2.90576	3.41547	2.91721	3.52798	4.47523	3.97159	1.97622	1.42765	2.77905
							260	1.48974	2.16263	3.45216		3.75795	6.4801	7.39704	5.6172	7.28028	3.32696	2.80246	4.41255	2.63675	2.99848	4.11346	2.00185	2.95912	2.76078
							261	1.93803	3.0157	1.73001		5.17919	6.77083	11.1897	7.13352	7.30384	2.74655	2.93002	2.70835	2.89992	2.63909	2.96802	3.43977	3.00052	2.98781
							262	1.96947	2.66549	2.58989		4.89033	4.73574	6.43856	6.52599	7.54162	3.14352	2.34149	2.52984	2.66594	2.24773	3.50301	3.51209	2.52726	3.85542
							263	1.49567	2.42603	2.75555		5.3545	4.36351	7.27665	6.32842	6.43256	3.66227	4.178	1.86003	3.40874	1.75538	3.08232	2.57273	3.63123	1.80804
							264	1.69111	2.66493	2.35814		5.12813	4.44447	6.36086	9.27548	7.8117	2.5835	4.12489	2.40294	2.6782	2.75937	3.06688	2.62597	2.64558	2.7971
							265	1.85169	2.40104	2.36828		4.11646	5.27671	10.3192	9.73496	5.49269	2.68346	4.46491	4.19069	2.56205	4.9191	3.33847	2.54867	2.08707	1.61843
							266	1.94106	1.70016	2.40668		4.97412	4.09467	6.23094	6.06151	9.0556	2.72858	2.07329	4.22507	3.93642	3.2922	3.54639	2.15233	2.3615	2.13709
							267	3.47374	1.86125	1.40661		4.91092	3.86389	7.45453	6.96627	5.61707	2.37736	2.99528	2.55035	2.68266	4.52245	3.21694	3.72661	1.51104	2.8462
							268	2.05683	2.7884	2.62534		3.55898	5.24365	9.43023	10.388	7.69559	2.86523	3.73638	2.28811	2.75417	2.49507	3.29856	3.09994	1.55624	2.59867
							269	2.10929	2.066	2.7988		4.47359	3.9897	6.59892	5.92756	8.59051	2.8259	2.33067	2.39944	2.44331	3.39665	3.40286	1.91692	1.6789	1.88985
							270	1.72711	2.12329	2.55449		3.79174	4.52777	10.4443	6.96585	6.83324	2.49494	3.75385	2.09078	2.98852	2.64979	3.65105	1.91251	2.21894	3.31524
							271	3.306	3.59347	2.34718		4.70706	4.49041	7.34387	9.09251	7.77113	3.52163	3.39279	2.64481	2.87129	3.99534	4.7042	3.33288	1.81685	3.20218
							272	2.43089	3.97118	2.88834		3.59336	4.63899	5.96597	7.08716	3.94688	2.88557	1.97598	2.88395	3.36466	1.67781	3.07657	3.216	2.34268	3.4622
							273	2.36031	2.61114	1.92018		4.61335	3.98799	7.78953	10.6141	6.97568	2.39679	3.24882	3.51654	2.47091	2.60448	3.22017	2.64722	1.98991	2.59865
							274	2.2634	2.00829	2.75445		3.49744	4.54113	8.00968	9.52401	8.31956	2.69558	2.17177	2.08828	2.36192	2.35203	3.18834	3.8009	1.68298	2.09128
							275	2.16589	3.3712	1.85183		5.02859	3.9858	9.59994	7.41283	6.51327	1.74918	2.98652	4.65148	2.84091	4.474	3.30447	3.53072	1.59821	3.16636
							276	2.75316	2.21525	2.58336		3.60246	4.91315	8.41327	7.294	5.75348	3.34255	2.57175	2.68063	2.56168	4.77172	3.0644	4.59314	2.00025	2.36241
							277	2.25256	1.98496	1.58692		5.59792	4.92741	8.72075	7.78142	8.12753	3.131	3.34233	2.46072	2.61132	1.80962	2.81089	3.21204	2.47845	1.95434
							278	2.81024	3.31547	2.54746		2.9107	4.80363	10.7527	8.51224	7.85709	4.43227	3.14052	3.6642	3.71485	1.96661	3.88127	2.51459	2.56967	1.9963
							279	1.69694	2.64218	2.35508		4.85511	4.65945	7.94628	7.7364	6.43659	3.39019	3.55295	4.43454	2.68581	3.57628	2.64771	2.43919	2.35859	2.43924
							280	2.0741	2.2199	3.05291		4.61599	4.19422	7.92157	10.9442	6.27305	3.77086	2.08385	3.05185	2.6458	3.40675	2.82104	2.84006	2.35997	2.20765
							281	2.63186	2.74199	2.09282		2.91667	4.93582	8.14325	8.23043	8.57855	2.88616	3.42657	1.89217	3.53573	2.72882	2.57979	2.5008	2.41824	3.42875
							282	2.47427	2.11261	1.59293		4.85475	4.0921	7.708	6.39196	7.34306	2.57257	3.84161	2.10507	4.32126	2.37961	2.54166	2.41249	2.87813	2.80851
							283	2.44984	1.97988	2.11796		5.19914	5.08031	6.54869	5.73066	8.56774	2.28704	3.208	2.19477	3.35976	2.66994	3.43711	3.04983	2.50422	3.18989
							284	2.8376	2.43945	2.23424		5.5449	6.12745	8.378	6.5775	7.82477	3.92397	3.90075	3.43716	3.87643	2.0038	2.59387	1.93423	3.2786	3.50415
							285	2.57501	3.13352	1.57936		3.95686		8.15551	9.81245	6.82249	3.35817	2.64928	2.38176	4.65405	3.61273	2.44775	2.87125	1.98974	2.23353
							286	2.45665	2.6324	2.47219		6.01673		9.36789	5.59075	8.85771	2.7252	3.58918	3.91668	2.86972	3.50183	4.34798	3.67829	2.82282	1.70347
							287	3.24918	2.27172	1.78771		3.94575		7.99044	8.82803	9.96923	3.24339	2.59206	2.62032	2.35115	3.58517	2.6026	3.53167	1.81837	2.66045
							288	3.05744	2.20721	2.91336		4.56875		8.59314	7.46921	4.8545	2.27446	2.75758	2.29998	4.32428	4.31342	4.22157	2.4346	2.06161	2.89579
							289	2.62338	2.29943	2.28024		4.4487		9.3129	7.72386	4.95915	2.1271	3.12054	4.28104	2.74198	1.66917	2.92811	2.76657	1.71673	2.95061
							290	1.73264	2.10162	1.88915		3.68544		8.04487	9.69889	7.77037	3.6841	2.95498	3.10855	4.09764	2.40755	3.95034	2.29308	1.63714	2.35812
							291	2.34185	2.02515	2.20345		6.46186		6.65409	7.59383	6.97248	2.89296	2.95381	3.17888	3.50585	4.03037	3.11175	2.07511	1.74403	2.31914
							292	1.88135	2.24546	2.11031		3.37206		5.18215	6.14968	7.16138	2.90733	3.7588	2.79628	3.04579	3.09276	3.22776	2.91266	1.63515	2.11352
							293	1.75551	1.72326	3.09565		5.17571		5.39992	8.01221	6.10927	3.69121	2.44457	2.59695	2.53806	2.5314	4.13302	2.12755	1.99787	1.68614
							294	3.19144	1.93351	2.5572		2.67869		5.1125	7.43881	7.83274	2.53811	2.17832	3.28767	2.70579		3.74723	2.08374	1.8433	4.0358
							295	2.9253	2.9718	2.40344		3.03489		7.52377	7.30382	8.09293	2.11035	2.56264	3.58787	2.23186		2.15645	2.96527	1.99696	3.85327
							296	2.15147	2.03721	2.41578		3.90097		9.17109	7.08293	10.0278	3.23441	3.20482	2.7583	3.31447		1.67534	2.67823	1.99478	2.71902
							297	2.43128	2.11157	2.81151		3.27202		5.87963	10.6857	6.12167	1.86761	2.25769	2.79635	3.15819		2.46167	2.11769	2.5496	1.80824
							298	3.06863	2.74155	2.41659		4.06403		5.96149	7.41038	7.51864	1.75717	4.30245	3.1424	3.49869		2.77149	2.34869	2.02225	1.66892
							299	3.60535		1.98482		4.90198		5.93832	5.82419	8.08351	2.7068	2.72229	3.40206	3.36155		4.17401	1.95677	1.40174	2.87325
							300	3.03128		2.35248		4.4924		8.4971	6.23128	16.6147	2.60501	3.06448	2.59107	3.81596		2.68325	2.81422	2.51519	2.28355
							301	2.26335		1.72843		4.98679		6.09404	6.67943	8.33235	2.72645	3.04245	3.97743	2.88301		1.95048	2.95699	3.38954	2.40863
							302	2.51038		2.5951		3.13056		4.31031	6.77182	10.1164	3.23343	2.68932	3.404	3.63994		3.31382	4.42513	2.66218	2.84448
							303	2.10489		2.33334		3.94262		7.09884	7.12482	5.64054	3.36759	3.63647	2.59084	3.05851		3.5902	2.87041	2.68535	2.03726
							304	1.99831		2.3136		4.48463		7.28855	6.13515	6.0266	2.62192	2.5336	3.80485	3.23577		3.31179	2.06064	2.38212	2.84534
							305	1.87373		2.02332		3.74376			6.04522	7.53274	2.51177	4.96863	3.00896	2.25944		2.53804	4.05396	2.86183	2.91146
							306	2.04961		1.89073		4.33661			7.35946	5.53969	4.10426	2.97702	3.19846	2.55092		3.08072	2.44261	1.9857	2.34518
							307	2.73031		1.87897		4.10535			9.11695	6.37566	2.42987	2.75473	2.86245	2.37684		3.46276	2.48161	2.43417	2.33344
							308	2.43808		2.49676		4.46777			5.97429	8.22589	3.63911	2.94456	2.0567	3.03879		2.66891	2.53254	3.24475	3.10637
							309	2.14657		2.4642		3.90076			10.4552	6.30668	3.84177	2.33887	2.16513	2.61079		3.33923	2.3443	4.7949	3.18943
							310	2.61074		2.24574		3.07123			9.89549	7.69073	2.60952	3.21458	2.76451	2.67346		3.29073	3.0891	3.29025	2.9305
							311	2.36339		2.69899		3.63961			6.97915	9.88997	2.95821	3.01241	3.64393	2.89711		3.17833	2.31056	2.61918	2.16532
							312	2.28315		2.62861		4.23193			7.02396	7.60184	2.5062	2.19316	2.46265	2.56753		3.01786	2.93973	2.67077	1.71468
							313	2.91116		2.32335		3.22874			7.73973	7.37078	2.47991	2.25086	3.86488	2.58445		3.15554	2.0821	2.35605	2.15213
							314	2.22345		2.82671		4.91922			7.89645	6.45426	2.05717	2.38951	2.85021	2.38462		2.16689	2.47046	3.0218	2.16139
							315	2.84367		3.15058		4.19349				5.61806	2.20778	3.37991	3.43619	2.61348		2.04045		1.80356	2.5319
							316	2.31698		2.26687		5.22819				6.2437	1.78908	2.72594	2.54756	3.60665		3.13091		1.66238	2.99694
							317	1.98498		2.53756		3.48746				8.66146	3.32633	3.2195	2.50944	3.71977		3.40176		1.98693	2.10825
							318	1.95888		2.72063		3.3295				6.84675	3.09943	2.81901	3.15337	4.16829		3.07384		2.94707	2.09358
							319	2.1906		2.57925		3.90472					2.65546	2.40261	1.738	3.16004		2.80724		1.46553	3.03462
							320	1.87139		1.56611		3.15886					2.86022	2.74909	2.76309	3.1468		3.26782		1.21366	2.16126
							321	2.50288		1.71163		5.03561					3.06573	3.10045	2.14692	2.99231		4.0352		2.11787	2.39984
							322	2.32757		2.15043							3.00675	3.33595	3.25797	2.77148		2.35499		1.63883	2.96816
							323	2.7309		2.89489							2.77347	3.42701	2.88578	4.74401		2.13234		2.51771	2.18485
							324	2.23945		2.48222							2.80485	4.28223	2.92115	2.66838		2.9734		2.68671	2.8753
							325	2.44875		1.72186							2.65728	3.68887	2.88443	3.14073		3.00594		3.57025	3.01659
							326	2.03366		2.17794							2.5061	1.98293	2.48635	2.87399		3.18132		3.162	2.81428
							327	1.96337		2.02816							2.829	1.96793	2.10713	3.27318		4.39656		2.92408	2.86048
							328	2.49969		1.95018							2.43622	3.48371	2.73221	2.5701		3.13465		2.5863	3.03561
							329	2.04668		2.41498							2.69783	2.29083	3.72107	2.53767		4.85065		2.74122	2.30964
							330	2.59698		2.26346							4.03038	2.49824	1.96715	3.9537		4.05346		2.14384	2.37821
							331	2.01526		2.54361							2.28706	2.87565	2.17421	1.85563		3.50463		2.53719	2.33009
							332	1.98756		1.87924							2.31498	3.21911	2.61506	2.4549		3.31667		2.38511	2.77138
							333	2.23281		2.50528							3.97285	3.08346	2.9365	3.47837		4.07161		1.92327	3.14187
							334	2.02473		3.05448							3.76537	2.43747	3.9161	3.40161		3.69328		2.68665	2.63012
							335	2.24745		2.83789							4.28644	2.91337	3.586	3.10104		4.66825		2.72218	3.14759
							336	2.71192		2.6848							3.11052	2.75258	2.49122	2.57199		3.6679		2.74247	2.63937
							337	2.63789		2.59668							2.58085	2.37067	3.1611	4.98162		4.53769		2.46906	2.15363
							338	1.98165		1.65275							2.48149	4.04262		4.69791		3.38494		1.72359	2.09322
							339	2.11914		1.81338							2.14229	2.85399		2.24692				2.08512	2.70233
							340	2.02376		1.74466							3.25018	3.17276		4.06385				3.28635	2.75434
							341	1.70704		1.89222							4.12251	3.30855		3.06874				1.83175	3.48192
							342	2.6318		2.39677							4.01262	3.58028		3.22462				1.95035	2.3652
							343	1.86133		2.76797							2.15605	2.24906		2.89917				1.58569	2.39622
							344	2.02665		2.53299							2.35001	2.58976		2.88642				1.87977	1.81927
							345	2.39227		2.55043							3.22266	2.41556		4.78122				1.69251	2.78068
							346	2.83382		1.79853							2.77339	3.36364		4.74991				1.79057	1.66062
							347	2.46133		1.67465							2.51976	3.02277		3.24675				2.68633	1.68868
							348	2.20336		1.59049							3.05942	3.20873		2.91215				2.58739	2.21809
							349	3.09822		1.75659								3.10709		2.43968				2.43943	4.19851
							350			1.85009								2.59012		4.76834				2.39229	2.15841
							351			1.58281								2.52929		2.73747				2.97946	2.21572
							352			3.04527								3.21611		3.91499				2.41013	2.28003
							353			2.9297								2.4894		3.35895				3.01057	2.54329
							354			2.10472								2.64887		3.55099				2.8001	2.62554
							355			2.3394								2.78203		3.91771				1.72881	2.79334
							356			1.95761								3.84854		3.4279				2.59278	2.46485
							357			1.70534								3.36229		4.47806				1.64995	2.96934
							358			1.87569								3.8274		3.06492				1.69095	2.48778
							359			2.3478								2.75087		3.66805				2.2166	2.67037
							360			2.56791								3.03239		2.92719				2.51476	2.41035
							361			2.74479								2.58055		3.8479				3.86561	2.3608
							362			2.86974								1.89282		3.37674				3.57924	3.24912
							363			1.73529								2.31842						2.75877	1.88586
							364			1.83838								2.61066						2.57173	3.22335
							365			2.15793								2.55962						3.21867	2.13393
							366			1.96725								2.64994						3.33695
							367			2.48495								2.91788						3.77466
							368			2.68205								4.15363						2.88329
							369			2.62623								2.60078						1.51775
							370			3.33755								3.03336						1.79254
							371			3.15524								3.32866						2.74147
							372			2.47937								2.93941						2.69969
							373			1.90573								3.8276						2.75103
							374			2.06479								3.3693						2.01282
							375			2.17958								3.0043						1.97104
							376			2.30315								3.33727						1.42969
							377			1.87516								3.60972						1.50636
							378			2.87655								3.82685						1.5632
							379			3.36022								2.51178						2.81157
							380			3.38251								3.50804						1.77275
							381			2.16679								2.75992						1.58093
							382			2.17432								2.80245						2.54462
							383			1.73099								1.84709						2.91128
							384			3.07489								2.16935						1.93627
							385			2.47412								2.95969						3.84468
							386			1.97804								3.52972						2.55344
							387			3.06748								2.20072						2.39279
							388			3.0446								3.00207						2.79746
							389			2.53708								3.95039						2.52068
							390			1.79515								2.28628						1.96395
							391			1.89691								4.83863						1.7502
							392			2.94331								2.09649						2.46845
							393			2.80239								1.93766						1.99585
							394			3.12568								2.38987						3.05913
							395			2.92241								1.67104						2.62385
							396			2.94221								1.60189						2.34609
							397			2.85003								2.14479						2.66179
							398			3.32487								2.61579						2.57473
							399			2.89202								3.10413						2.53776
							400			2.7129								2.58151						2.30244
							401			2.46022								2.52359						2.63888
							402			2.5778								4.02393						2.44668
							403			2.40257								2.76158						3.19754
							404			2.56178								2.38903						3.47095
							405			2.0776								2.74284						2.40328
							406			1.99159								4.91158						2.84976
							407			2.90917								3.50981						1.78696
							408			2.88859								3.9176						2.26191
							409			3.11605								2.85605						3.55764
							410			3.28995								2.31654						2.71077
							411			2.08755								2.33792						2.66985
							412			2.92436								3.82788						2.35926
							413			2.91376								2.95669						2.38686
							414																	3.6984
							415																	2.1794
							416																	1.94154
							417																	2.85046
							418																	3.24237
							419																	2.30304
							420																	3.9161
							421																	2.17644
							422																	2.0474
							423																	2.87377
							424																	3.31253
							425
							426
							427
							428
							429
							430
							431
							432
							433
							434
							435
							436
							437
							438
							439
							440
							441
							442
							443
							444
							445
							446
							447
							448
							449
							450
							451
							452
							453
							454
							455
							456
							457
							458
							459
							460
							461
							462
							463
							464
							465
							466

## Sheet: Suppl Fig.4c
Strain + construct	Time point	Replicate	n cells	mean length	standard dev.		Strain + construct	WT + PgntK_mNeon_FtsZ (green)			WT + empty vector (blue)
WT + PgntK_mNeon_FtsZ (green)	t = 3	1	383	2.52078	0.560211		Time point	t = 3			t = 4.5
		2	398	2.43555	0.562561		Replicate	1	2	3	1	2	3
		3	429	2.50846	0.534892		n cells	383	398	429	369	329	372
WT + empty vector (blue)	t = 4.5	1	369	2.6065	0.558322		1	3.75118	2.44733	2.46694	2.93622	3.03209	2.16314
		2	329	2.57696	0.567155		2	2.08424	2.23425	2.59884	3.57131	3.12129	3.22739
		3	372	2.57155	0.576312		3	2.63217	2.47734	2.26952	2.5532	3.1412	2.67069
							4	2.83058	2.4348	2.92499	4.36608	3.275	1.85718
							5	3.00739	2.26805	1.83789	2.57059	3.38366	2.62636
							6	2.50059	1.737	2.28346	2.4273	3.02831	2.67885
							7	2.16897	3.21419	2.1263	2.13902	2.7848	3.0682
							8	2.33011	2.63919	2.22716	3.38611	2.44983	2.38852
							9	2.01571	2.60737	2.19655	2.37901	2.96736	2.2672
							10	2.58171	3.0654	2.18247	3.15981	2.9643	2.68174
							11	2.76854	2.36537	2.20739	2.96175	3.21879	1.96056
							12	2.16323	4.36626	2.55496	3.2801	2.43639	2.47934
							13	2.58824	2.83464	3.0866	2.54311	3.12347	2.08566
							14	2.45473	3.57494	2.08591	2.92558	3.25581	2.55944
							15	2.26213	2.85723	3.35678	3.76397	3.34695	3.0257
							16	3.68469	1.82159	2.51926	2.89318	3.07939	2.37805
							17	2.27548	2.76772	2.29602	3.46789	3.4642	3.02936
							18	2.27846	2.72528	2.03879	1.91563	2.54821	3.46623
							19	2.88665	2.3197	2.82953	2.34904	2.45589	3.02628
							20	3.1118	2.29894	2.93723	2.66503	2.33484	2.61033
							21	3.66031	2.95609	1.79374	2.84418	4.65906	3.66119
							22	3.01532	3.01007	2.36406	2.77119	2.74382	3.15573
							23	2.88777	2.70812	1.70454	2.70594	2.68358	2.16557
							24	2.65539	1.99677	2.59272	3.21539	2.2164	2.53771
							25	3.38068	2.40397	2.04248	2.75644	2.11574	2.22034
							26	3.11993	2.27997	2.2818	3.15436	3.21473	2.93142
							27	3.04818	2.57639	2.92417	2.3743	2.71798	2.94375
							28	2.05375	2.2738	2.99205	2.92507	2.85715	2.27868
							29	3.8076	2.80251	2.98739	2.79454	2.93052	2.19362
							30	2.40917	1.69307	2.85388	2.42247	2.45244	2.91451
							31	2.13974	3.71503	1.93722	2.56315	2.0575	3.15348
							32	2.86018	1.90506	2.87421	2.56643	3.21553	2.90664
							33	1.97859	3.26372	2.43942	2.38255	3.03459	3.51233
							34	2.43679	1.57612	2.8055	2.674	2.52988	3.26698
							35	2.08919	1.87305	2.53587	3.49887	3.8746	3.33429
							36	2.28909	1.81131	2.8892	3.68107	2.09491	3.27244
							37	1.98573	3.52617	2.01194	2.60194	2.94789	3.22487
							38	2.27394	2.78313	2.02899	2.05155	2.16476	2.91801
							39	2.6413	2.58614	2.57912	1.66712	2.4198	3.27415
							40	2.15953	2.4628	3.11303	3.57815	3.28818	3.17466
							41	2.55088	2.59023	2.0683	2.1405	3.21639	2.95869
							42	3.11695	2.92124	3.16745	2.90248	1.86942	2.75406
							43	3.5575	2.72574	3.05326	2.78004	2.89449	3.03166
							44	2.44355	2.75378	2.7748	3.56301	2.12185	4.24775
							45	2.93632	3.02652	2.33337	1.95816	2.69993	3.2005
							46	3.25271	2.28417	2.18454	2.1255	2.41468	2.53548
							47	3.38592	3.02625	2.32077	1.75053	2.18458	3.01025
							48	1.68269	3.09324	2.91996	2.431	3.22133	3.79282
							49	2.01607	2.85589	2.71777	2.94159	2.72234	2.8516
							50	2.03813	2.94916	2.43727	2.71717	2.44331	3.06827
							51	2.46978	1.84983	3.30521	2.25763	2.78555	2.76003
							52	2.82198	1.8216	2.62858	2.49433	3.18508	2.73437
							53	2.35259	2.58678	2.73269	2.4853	2.76437	2.40015
							54	3.10457	2.14149	2.85541	3.08468	3.41816	3.09091
							55	2.15319	2.24662	2.19013	2.25823	2.84128	2.93757
							56	2.23264	1.8142	2.02074	2.02487	3.33074	3.20626
							57	2.04186	2.39753	3.15092	2.58207	1.73146	3.16913
							58	2.5171	2.11477	2.06483	2.52952	3.18173	2.765
							59	2.68115	3.42511	2.41178	2.08322	1.94145	2.1374
							60	2.64874	2.29249	2.3485	2.79546	2.05786	3.22507
							61	1.62471	2.60196	2.39074	3.06357	3.25447	2.21558
							62	1.49861	2.9809	2.4916	2.2895	3.02107	2.81704
							63	2.06604	2.67278	2.79088	3.19417	2.42942	3.42842
							64	2.65791	4.07183	2.33503	2.71188	2.29731	2.56445
							65	3.35117	2.206	1.55323	2.59163	2.91743	2.65413
							66	2.26281	2.40709	3.25831	2.42846	3.18896	2.22392
							67	1.80306	2.90013	2.45392	3.40346	2.40198	1.70505
							68	1.87057	1.88068	2.42701	3.05123	2.83313	1.97935
							69	2.2024	1.57951	2.56143	3.61771	2.73057	1.86445
							70	3.04235	3.20846	2.08402	3.13191	3.60222	2.60491
							71	3.26064	3.72531	2.05197	2.67554	2.24063	2.37781
							72	3.26553	3.49926	1.84366	2.7752	1.97386	1.89838
							73	2.82508	3.60723	2.40775	2.07962	2.2598	3.212
							74	2.52437	3.88525	2.03823	2.75934	3.05781	3.42811
							75	2.51059	2.68766	2.11049	1.84405	3.7014	2.23461
							76	2.24193	2.1361	2.1321	2.00135	1.83138	1.72144
							77	1.79625	2.81759	2.74368	2.26473	1.85997	1.59444
							78	1.88055	2.34377	1.94008	1.85979	1.12849	2.26039
							79	2.62102	3.45229	2.52035	2.17636	2.77061	2.48062
							80	2.56924	3.52767	1.26142	2.07931	2.6932	3.0273
							81	2.99104	2.06723	2.03343	2.37571	2.80608	1.88339
							82	1.31108	2.67097	2.08683	2.39882	3.00113	2.01563
							83	1.92044	2.3554	1.89935	3.34279	2.54796	2.28798
							84	2.92778	2.95627	2.35042	2.92129	2.4184	2.17624
							85	3.95329	2.83219	1.51548	2.83188	1.64553	2.20808
							86	1.67293	2.26125	2.28391	2.54901	3.17368	1.92138
							87	1.47934	3.87266	1.68349	3.18372	2.44723	2.58808
							88	1.44485	2.42412	2.32575	2.59584	2.27005	1.64101
							89	2.67412	2.34979	2.23402	2.38363	3.12331	3.63803
							90	3.51349	2.82217	1.1479	1.61556	2.43022	2.33092
							91	2.78642	3.44152	2.07781	2.14106	3.10102	2.40398
							92	3.48069	3.39516	1.81766	3.28677	2.64011	1.62111
							93	2.51485	2.33849	2.40502	2.5879	2.61871	2.98945
							94	1.92508	2.37129	2.36691	2.6166	1.8278	3.0328
							95	1.97312	3.15269	2.22888	2.53683	1.84494	2.64765
							96	3.04495	2.38691	2.76822	2.85999	2.54127	2.74662
							97	3.1972	1.92972	2.0593	3.1723	2.83278	1.67732
							98	3.43096	2.54227	2.2673	3.32613	2.41108	3.27625
							99	2.22109	2.26467	3.42614	1.59438	3.53969	3.54338
							100	2.16758	4.19583	2.93415	2.63826	3.26333	2.1846
							101	1.78122	2.78273	2.80524	2.06242	2.60463	2.89747
							102	3.91585	2.62125	1.92302	2.17541	2.33367	1.95021
							103	2.92076	2.19936	1.72758	2.51284	3.94159	1.89108
							104	2.48553	3.46816	3.42286	1.99961	2.28559	1.96938
							105	3.4664	3.30159	2.28253	2.53591	3.38601	3.3897
							106	2.9659	2.15245	3.06017	2.24239	2.75058	1.99198
							107	2.01957	2.55972	3.37835	1.92457	3.5365	2.0452
							108	2.55282	1.92174	1.54794	3.30119	2.99825	2.87088
							109	1.20439	2.15852	1.92241	2.0306	1.90385	2.08733
							110	2.33772	2.16398	1.6977	2.80311	2.33693	1.52635
							111	2.41588	2.59217	3.05235	1.89168	2.17611	1.74122
							112	2.98864	2.53594	2.65426	2.12634	3.18434	2.11034
							113	2.64217	2.29809	2.11246	2.61615	2.11158	2.2551
							114	2.10866	2.37926	2.5343	2.51877	1.74327	2.23636
							115	2.63062	2.17127	1.63871	3.49378	3.29954	1.7684
							116	2.46996	2.59531	1.88014	2.47647	2.88206	1.5865
							117	3.90532	2.5326	2.16714	1.85394	2.12786	2.1604
							118	2.27948	2.62872	2.34101	1.86527	3.0359	3.38808
							119	2.35965	3.10125	1.9743	1.91845	2.7367	3.61895
							120	2.28114	3.08493	2.92448	2.50163	2.2733	3.32614
							121	1.96799	1.22134	2.20514	2.46392	2.00022	2.56159
							122	3.48508	1.82472	3.65721	2.42625	1.89275	2.35536
							123	2.65282	3.36507	2.14797	2.10939	2.82603	3.07205
							124	2.73091	2.6541	1.77472	2.0958	2.63934	2.26875
							125	2.94707	2.46589	2.12871	1.45963	2.29188	2.86796
							126	3.90494	2.94237	2.38005	1.69942	2.00596	2.53059
							127	3.0222	2.06989	2.69833	2.13033	2.19923	3.70863
							128	2.38026	2.23649	2.21645	2.66659	2.09208	2.47372
							129	2.87906	2.47728	2.79864	2.96157	2.79628	1.96381
							130	2.65033	1.82249	1.67496	2.9856	2.62169	3.62244
							131	2.88444	2.46571	2.20478	3.37357	1.76936	3.49021
							132	2.95331	2.47513	2.4925	3.46541	1.8054	3.16872
							133	3.05756	1.75999	2.66406	1.76134	2.73983	2.83429
							134	3.12342	2.40175	2.27979	2.1732	2.52215	2.28586
							135	3.58763	2.23723	2.64397	2.6197	3.11779	2.59465
							136	1.92335	1.98763	1.97199	2.80049	2.1975	2.91973
							137	3.33792	2.59268	1.96449	2.15219	3.30681	3.07721
							138	2.80028	1.66004	2.06617	3.21473	1.97416	3.42003
							139	2.50003	1.77895	1.85806	1.84474	2.39286	3.0467
							140	2.14518	2.54437	1.97486	1.61307	1.92309	3.39498
							141	2.24308	2.37564	4.50889	2.61884	1.73594	2.16271
							142	3.04803	2.03656	2.55904	2.5263	1.9627	2.07998
							143	2.46121	1.35126	1.94714	2.32074	2.35574	2.28901
							144	2.80823	1.90255	2.38975	2.38195	3.40329	2.11355
							145	2.21344	2.02923	2.74266	2.58714	3.44046	2.84024
							146	2.08391	3.55989	2.5434	2.18208	2.37209	2.4841
							147	2.49377	3.12178	2.04095	3.10429	4.09245	3.19557
							148	2.69179	2.2743	1.90463	2.44115	2.12208	2.7705
							149	2.24092	2.28175	3.20355	1.96302	3.21558	3.678
							150	3.33128	1.72385	2.58099	3.74019	2.36221	3.47549
							151	1.41013	2.70136	1.88765	3.44768	1.80803	3.06327
							152	1.51411	2.56805	2.4243	1.75824	2.63759	2.7443
							153	2.24203	3.16572	1.47124	3.55775	1.60818	2.25732
							154	2.54316	1.99673	2.777	2.39129	1.66634	2.78813
							155	2.57082	2.00073	2.76261	2.66524	1.86679	3.22109
							156	1.96178	2.80508	3.38096	2.61549	2.05338	3.04445
							157	1.72816	2.22007	2.15731	2.75042	2.12088	2.67454
							158	2.16462	2.86467	2.17269	2.86889	2.90898	3.03478
							159	1.85913	3.00718	3.21747	2.5451	1.31672	3.87239
							160	1.78526	2.23787	2.91916	2.96019	1.89465	3.55072
							161	2.69943	2.8595	3.42451	3.41664	2.81803	3.44445
							162	3.12732	2.28599	2.29777	1.60835	1.65564	3.20203
							163	1.83149	2.37846	3.04632	3.14496	1.96068	1.72239
							164	2.02708	2.77116	2.34919	3.07108	2.30708	3.12213
							165	2.81372	1.67514	3.09915	2.92727	3.48838	2.71826
							166	2.63072	1.5944	2.30382	2.8315	2.5635	2.44695
							167	2.85984	1.7252	2.77201	2.82809	1.96723	2.40062
							168	3.2906	1.54882	3.48673	2.84341	1.80943	2.92455
							169	1.82342	2.30512	2.66667	3.59637	2.5107	3.09234
							170	2.24069	2.30098	2.74441	3.47414	1.89113	3.22863
							171	2.82561	2.24039	3.102	2.42148	2.94715	2.17828
							172	2.89636	3.14534	2.49554	2.42689	3.51458	2.68889
							173	1.98071	2.68919	2.84941	2.31229	3.31658	2.80337
							174	1.75643	3.07127	2.55502	3.55707	2.43492	1.93557
							175	2.1102	3.09435	2.8663	3.36468	2.21592	1.9422
							176	3.15261	2.80763	2.72289	3.4596	1.78809	2.21126
							177	1.97348	1.74696	2.52568	3.07796	2.6707	3.25268
							178	2.18128	3.54116	3.33636	3.54424	2.26084	2.79869
							179	2.70389	1.88925	2.82848	3.24973	2.00089	2.23711
							180	1.75617	2.23122	2.36589	2.95866	3.36858	2.7253
							181	2.42706	2.13478	1.81983	3.43079	2.09253	1.89774
							182	2.78729	2.80469	3.49027	2.18409	2.48881	2.33919
							183	3.34783	2.65035	3.20066	2.27917	2.96881	3.45687
							184	3.3067	1.83426	2.22959	2.28052	3.32989	2.85614
							185	3.5058	3.22821	2.87972	3.1646	3.11819	2.91907
							186	2.72985	3.82302	2.38373	3.61979	2.74911	2.32059
							187	2.37557	2.01236	2.7773	2.35804	3.47403	2.67796
							188	2.15643	2.50708	2.82056	2.24326	3.51049	2.86245
							189	1.9215	1.89344	3.0798	3.37596	2.26436	2.87918
							190	2.96598	2.56982	2.77867	2.38534	2.54799	3.16287
							191	2.77201	2.03817	2.37332	2.34361	2.49927	1.68838
							192	2.80478	2.01082	2.2641	3.46963	2.85115	3.20465
							193	3.08626	2.57379	2.79641	3.46876	2.63287	3.83058
							194	2.45314	2.49241	2.59079	2.89377	2.31353	2.00182
							195	2.90117	2.49229	2.26019	2.16471	3.05622	2.76287
							196	1.40013	2.2101	2.53226	2.4486	2.20269	2.16723
							197	1.50545	2.35365	2.60886	2.95309	2.40303	2.93157
							198	1.77847	3.19737	3.48243	2.4454	4.00037	3.904
							199	1.92072	2.39203	3.04409	2.93144	2.09043	2.06089
							200	2.25356	2.78414	3.17935	2.11822	1.8314	2.08261
							201	3.52812	2.06033	2.74325	2.98825	2.59272	2.14997
							202	2.86406	1.61032	2.38863	1.72322	2.4016	2.79476
							203	2.0139	2.16742	3.15709	3.10992	3.64587	3.13638
							204	2.0373	2.32088	2.87743	1.69359	1.82674	3.01579
							205	3.49088	2.24541	2.62018	2.03798	1.9709	3.10753
							206	1.76611	1.98262	1.31904	1.56746	2.34143	2.98432
							207	3.08909	3.18237	2.56187	2.5304	2.16128	3.47365
							208	2.48943	2.90937	2.04106	2.03406	2.47705	2.62449
							209	2.6481	2.94427	1.77898	2.19889	3.23893	3.2082
							210	2.19353	3.13144	1.88045	3.07223	2.79189	2.54484
							211	2.19052	2.66909	3.31636	2.73668	3.14876	3.01976
							212	2.30572	2.19842	2.61549	3.98196	3.27229	2.61332
							213	3.04203	2.43528	2.85647	3.63342	2.82957	3.0266
							214	3.04215	2.06245	2.67584	2.45861	3.25902	2.95058
							215	2.63982	2.47793	2.11759	2.50902	2.9276	2.62722
							216	2.61774	2.41527	2.23082	2.69549	3.00458	3.45653
							217	2.4672	2.50861	2.60651	3.17743	2.65988	2.79521
							218	2.95202	2.29946	2.58375	2.67883	2.60624	3.24216
							219	3.12144	2.51372	3.01648	2.42147	2.69235	1.98276
							220	2.5063	2.95207	2.35441	2.51241	2.82828	3.86393
							221	2.14752	1.6567	1.74283	2.26937	2.9168	2.23831
							222	2.61474	1.53075	4.90967	2.41753	3.04379	2.60586
							223	2.4932	1.94112	2.64984	2.10685	3.04684	2.6648
							224	2.69256	2.67429	2.46087	2.49753	3.24595	3.309
							225	1.95784	2.76573	2.08974	1.70384	2.52819	2.08902
							226	2.33378	2.72688	2.32977	1.73885	2.88549	2.44771
							227	2.1781	1.99018	2.64444	2.99549	2.72943	2.26089
							228	2.39438	1.83993	2.24564	2.39574	3.58803	1.97191
							229	3.22495	1.49357	2.67833	3.24717	2.95556	2.1615
							230	1.96539	2.311	3.27148	2.65816	2.04909	2.19457
							231	1.96477	1.71662	2.68431	1.97382	2.57848	1.93761
							232	3.03477	2.15529	2.15203	2.64031	2.99149	2.43458
							233	3.44374	4.06445	2.20408	2.12698	2.25987	2.2513
							234	3.07092	2.75212	2.84894	2.84686	2.54526	2.50639
							235	4.67828	1.74782	2.09611	2.89701	2.75919	3.25829
							236	2.27902	2.33767	2.4704	2.62359	2.03996	2.10896
							237	2.90457	1.85398	2.61709	3.14595	3.25188	2.40908
							238	3.0593	1.83106	2.93822	2.88932	2.67477	2.32462
							239	2.7553	2.62729	3.07729	2.71303	2.21707	2.83957
							240	2.89069	2.11093	3.22052	1.89707	2.80487	1.75732
							241	3.1297	2.52448	2.67133	3.11328	3.0459	2.67881
							242	2.709	2.05532	2.62234	2.28263	3.01278	1.78911
							243	2.26819	1.82677	2.03992	1.80675	1.9655	3.23731
							244	2.37828	1.67262	3.54144	2.14753	3.33846	2.46876
							245	2.34189	1.8501	2.27071	3.03252	2.97346	2.50498
							246	3.19987	2.29369	2.55822	1.78552	3.38113	2.69905
							247	3.1119	2.77426	1.88971	1.93126	2.54651	2.26931
							248	2.44657	2.24758	2.4803	2.51546	1.48832	1.89811
							249	2.09943	1.56942	2.00051	1.9895	2.8556	1.80566
							250	2.11439	2.13714	2.47863	2.03964	3.43055	1.82493
							251	3.32077	1.74934	1.65907	2.26161	2.95648	2.64826
							252	3.13665	3.33736	2.32256	2.97731	3.16278	2.58291
							253	2.2181	1.61201	2.92876	2.48531	2.01419	1.87172
							254	2.65748	1.76695	3.56041	1.73174	2.75515	1.78368
							255	2.53139	1.99211	1.86564	2.18283	2.41221	2.29199
							256	2.38325	2.21475	2.59269	4.10215	3.67529	1.91024
							257	2.88488	2.56983	2.00109	2.04379	2.60083	1.86185
							258	2.92565	1.83456	2.52105	1.99067	3.17797	2.00732
							259	2.30943	1.79628	2.27843	3.47345	2.80868	2.74127
							260	2.5493	3.18456	3.05652	2.43728	2.28763	2.10189
							261	2.80887	1.94646	2.43914	2.70353	1.52814	1.80927
							262	3.60983	2.16263	2.23768	3.38463	2.90218	2.05499
							263	2.56202	2.62935	2.2298	1.91779	2.76541	3.20768
							264	1.96888	3.35096	1.96668	3.0773	3.59501	2.51204
							265	2.66445	2.04641	2.64991	3.12732	2.8946	2.44206
							266	3.26841	1.43552	3.00529	2.34042	2.38835	2.60879
							267	2.15817	1.98044	2.13311	2.45599	3.2586	2.80473
							268	2.66685	2.56384	2.20222	2.72554	1.5508	1.85157
							269	2.09039	3.56549	3.15996	2.27246	1.89611	1.73711
							270	2.41754	2.03606	2.67178	2.10703	2.07662	1.7702
							271	3.01366	2.03957	2.51162	2.0457	1.85519	1.93451
							272	2.60648	2.07096	2.51542	1.86635	1.58812	2.09665
							273	3.22067	2.76004	2.13367	3.39473	1.8857	1.97027
							274	2.35867	2.70924	3.27042	2.80186	3.31278	1.95009
							275	3.10596	3.16566	3.1085	2.18085	2.41894	2.61487
							276	1.67738	1.48468	2.03888	2.04954	2.88707	2.57753
							277	2.36223	1.34227	3.17098	2.30968	2.48047	2.99253
							278	2.01127	2.18064	2.92304	2.62305	2.59601	2.73299
							279	2.17801	2.17704	2.90604	2.54151	1.81463	2.86611
							280	2.78253	1.85228	2.67644	2.94044	2.01564	1.90347
							281	2.61876	2.85854	2.76028	1.4936	2.96255	2.36299
							282	2.6834	1.99014	3.72093	3.10335	3.15036	2.82753
							283	1.78754	2.67476	2.01399	2.99542	2.18561	1.93179
							284	3.1828	2.45734	2.99643	3.72845	1.76887	3.32174
							285	1.86129	2.61504	2.68145	2.25779	1.69392	1.88109
							286	2.24942	2.48172	2.5919	2.46613	2.53821	1.9937
							287	2.02844	3.06181	2.35244	2.48704	2.1036	2.69492
							288	3.13267	2.34635	2.69873	2.29723	2.41164	1.75045
							289	2.99034	3.08267	2.23063	2.64528	1.89497	2.16986
							290	2.24615	2.78344	2.35506	2.62274	2.44486	2.15167
							291	2.75667	1.60822	3.19301	2.80682	1.39937	2.98082
							292	2.82164	2.13992	1.57358	2.40767	2.50252	2.70075
							293	2.20627	1.93	1.63981	2.96508	1.99439	2.67421
							294	1.94449	1.94002	2.34039	2.23966	2.15367	1.7648
							295	1.88123	1.82878	2.50717	3.48223	1.93414	1.95752
							296	2.06771	2.57565	1.76411	3.18286	1.95137	2.63074
							297	1.82011	1.70468	2.3925	2.8103	2.90192	2.1135
							298	1.84599	1.39355	2.17319	2.34772	2.65969	2.04234
							299	1.74461	1.69398	2.05342	2.48793	1.99964	2.23419
							300	2.70475	1.70089	2.39245	2.58506	2.10858	1.55223
							301	3.38286	3.45593	2.51128	3.02493	2.67255	2.21659
							302	2.70416	2.88309	2.52303	2.13777	2.73729	2.63995
							303	2.00399	2.76002	2.29798	2.80929	2.25621	1.95406
							304	2.44757	1.35587	2.29143	1.98554	2.04083	2.74044
							305	2.99515	1.66971	2.63932	2.77147	2.57734	2.2044
							306	2.70734	1.49067	2.06237	2.12247	2.58126	2.5256
							307	1.87916	2.67569	2.36083	2.05166	2.17284	3.24634
							308	2.02312	2.56277	2.92229	2.03687	2.49752	2.4609
							309	2.53639	1.7457	2.51468	2.31665	2.1109	2.94369
							310	3.40902	1.65106	2.31893	2.2492	2.20978	3.2235
							311	1.84702	2.66835	1.63339	3.91558	2.38346	1.94882
							312	1.80527	2.2694	2.42319	3.45553	2.14064	2.30764
							313	1.62544	3.07026	4.19763	2.466	1.37227	2.27421
							314	2.308	3.55678	2.93916	2.73108	1.88951	2.66767
							315	2.42138	3.58866	2.73754	3.57204	2.2174	2.00712
							316	2.90781	2.16726	2.81373	1.55466	2.61166	2.94375
							317	1.9231	1.75785	1.9449	1.92294	2.43248	2.65555
							318	2.12406	2.12052	2.29566	2.22922	2.03118	2.69971
							319	1.89495	2.43491	1.3607	2.10373	1.77539	2.3099
							320	2.10569	2.47665	1.3523	3.44766	2.04762	1.72104
							321	1.91348	1.6346	2.12352	1.5246	1.81455	2.01972
							322	2.03465	1.85235	2.4799	1.72549	1.82404	1.77313
							323	2.59391	3.20869	2.46556	1.79471	1.8965	1.73718
							324	1.61687	2.4433	4.04409	1.70675	3.39302	3.1156
							325	2.94443	2.10359	1.67117	2.61059	2.17612	2.10121
							326	2.17679	2.16798	2.08382	2.35466	2.2146	2.5559
							327	2.47779	1.96706	2.7646	3.96116	2.38486	3.56632
							328	3.60777	2.66014	1.75126	2.42448	2.01023	1.83728
							329	1.84974	2.86629	1.5772	2.18163	2.24245	1.678
							330	2.83615	2.3477	2.12256	3.1906		2.06567
							331	1.97415	2.46574	2.77673	3.26545		2.84765
							332	3.39961	2.03252	2.45543	2.66045		3.28912
							333	1.72006	3.32488	3.33825	2.68408		3.34458
							334	1.87197	1.85916	2.94833	2.27352		4.07247
							335	1.91572	1.99518	3.25288	2.04002		3.62471
							336	2.69793	2.63613	2.68989	2.96046		2.98322
							337	2.58969	2.79801	2.12786	2.68231		1.71711
							338	2.73442	2.65991	2.53459	1.8957		3.68373
							339	1.87739	2.5103	2.30367	1.72676		2.46399
							340	2.39044	2.2443	2.23947	2.20348		2.19818
							341	2.01071	2.28755	2.1893	1.61298		2.8683
							342	2.58947	2.08862	2.90484	2.71763		2.50024
							343	2.38526	2.3899	3.63962	2.17826		2.52746
							344	2.09431	2.03604	2.68475	2.30791		3.36146
							345	2.6036	2.56123	2.26873	2.16287		2.80453
							346	3.11768	3.42279	2.71037	2.10196		2.69047
							347	1.81663	2.21609	2.40261	2.12967		1.86334
							348	2.15821	2.92687	2.02301	3.05028		1.64263
							349	2.27366	3.6104	2.47012	3.34838		3.76779
							350	2.40397	2.42892	2.17957	2.74902		2.30812
							351	2.83688	2.48379	3.11555	1.73015		2.67815
							352	1.8715	2.64409	2.53849	2.53694		1.61317
							353	1.91552	1.98502	4.11054	4.04707		2.31854
							354	2.17314	2.27143	2.81199	2.95856		1.81477
							355	2.04726	2.11143	2.59685	2.74689		1.46364
							356	2.5215	2.70959	2.93936	3.26983		1.72568
							357	3.47339	2.61964	2.03923	3.02498		1.79098
							358	2.23011	2.00033	3.42743	2.58603		2.29983
							359	3.36161	2.03153	3.22525	1.94149		3.44005
							360	3.28012	1.99725	2.3502	2.60991		1.68985
							361	3.21084	1.94505	2.17923	3.98805		2.50638
							362	2.80107	1.8437	2.23079	2.9148		2.46345
							363	2.14379	2.20165	2.35714	2.67713		1.73081
							364	3.4839	1.89526	2.32235	3.08655		1.94775
							365	2.12249	2.97559	3.86252	2.75002		3.20166
							366	1.81429	3.42359	2.9757	2.90564		2.96162
							367	1.9385	2.77793	2.60079	2.99315		1.52123
							368	1.92295	2.71469	1.60668	2.63224		2.56457
							369	1.88148	2.58809	2.82529	1.80419		1.90487
							370	2.75116	3.01292	2.58832			2.05394
							371	1.84543	2.68573	2.04984			1.63445
							372	3.5652	2.83381	2.69511			1.88629
							373	2.80037	2.2005	2.50286
							374	1.89639	2.57393	2.28458
							375	1.82149	2.32696	2.12261
							376	2.29909	1.71497	2.65467
							377	2.54299	1.4938	3.76299
							378	3.34398	2.839	3.19813
							379	1.55571	2.28245	2.05077
							380	1.78322	2.38341	2.45951
							381	2.55033	2.33501	2.79421
							382	2.11839	2.12541	2.35435
							383	2.99708	2.80947	3.38878
							384		1.89871	2.47254
							385		2.10904	2.26118
							386		1.64003	2.89159
							387		2.60573	1.86936
							388		2.62795	2.16106
							389		1.74294	2.49201
							390		2.22371	2.17047
							391		1.92326	1.83854
							392		2.31348	3.29813
							393		1.94293	2.09423
							394		2.06819	2.02333
							395		1.65239	1.52075
							396		1.4465	2.66783
							397		3.55523	1.89276
							398		2.70553	2.03914
							399			2.12182
							400			3.65202
							401			2.96075
							402			2.74208
							403			2.74934
							404			2.00743
							405			1.7767
							406			3.25401
							407			2.2936
							408			2.8925
							409			2.20853
							410			2.15839
							411			1.91902
							412			2.3202
							413			2.6778
							414			3.56274
							415			3.02414
							416			2.44825
							417			2.9962
							418			3.77609
							419			1.92131
							420			1.90642
							421			2.5742
							422			3.47669
							423			4.17279
							424			2.99272
							425			2.81362
							426			2.67198
							427			2.29741
							428			2.12418
							429			2.11997
							430
							431
							432
							433
							434
							435
							436
							437
							438
							439
							440
							441
							442
							443
							444
							445
							446
							447
							448
							449
							450
							451
							452
							453
							454
							455
							456
							457
							458
							459
							460
							461
							462
							463
							464
							465
							466

[truncated: 9 more sheets: Suppl Fig.5a, Suppl Fig.7c, Suppl Fig.7d, Suppl Fig.11b, Suppl Fig.16, Supl Fig.19b, Suppl Fig.20b, Suppl Fig.20d, Suppl Fig.21]
